# Supplementary material for: Development and validation of prognostic index based on autophagy-related genes in patient with head and neck squamous cell carcinoma
Source: Cell Death Discov. 2020 Jul 14;6:59. doi: 10.1038/s41420-020-00294-y (PMC7360573; doi:10.1038/s41420-020-00294-y)
Supplement: Supplementary file 4 — Supplementary Information. [file 41420_2020_294_MOESM4_ESM.txt]

ID	TCGA-CV-7250-11A-01R-2016-07	TCGA-WA-A7GZ-11A-11R-A34R-07	TCGA-CV-7438-11A-01R-2132-07	TCGA-HD-8635-11A-01R-2403-07	TCGA-CV-6959-11A-01R-1915-07	TCGA-CV-6943-11A-01R-1915-07	TCGA-CV-7177-11A-01R-2016-07	TCGA-CV-7101-11A-01R-2016-07	TCGA-CV-7423-11A-01R-2081-07	TCGA-CV-7238-11A-01R-2016-07	TCGA-CV-7434-11A-01R-2132-07	TCGA-CV-6960-11A-01R-2016-07	TCGA-H7-A6C5-11A-11R-A30B-07	TCGA-CV-7183-11A-01R-2016-07	TCGA-CV-7242-11A-01R-2016-07	TCGA-CV-7245-11A-01R-2016-07	TCGA-CV-6938-11A-01R-1915-07	TCGA-CV-7440-11A-01R-2187-07	TCGA-CV-6961-11A-01R-1915-07	TCGA-CV-7416-11A-01R-2081-07	TCGA-CV-7255-11A-01R-2016-07	TCGA-CV-7252-11A-01R-2016-07	TCGA-HD-A6HZ-11A-11R-A31N-07	TCGA-HD-A6I0-11A-11R-A31N-07	TCGA-CV-7097-11A-01R-2016-07	TCGA-H7-A6C4-11A-21R-A466-07	TCGA-CV-6934-11A-01R-1915-07	TCGA-CV-7424-11A-01R-2081-07	TCGA-CV-7091-11A-01R-2016-07	TCGA-CV-6956-11A-01R-2016-07	TCGA-CV-7261-11A-01R-2016-07	TCGA-CV-6939-11A-01R-1915-07	TCGA-CV-6936-11A-01R-1915-07	TCGA-CV-6935-11A-01R-1915-07	TCGA-CV-7178-11A-01R-2016-07	TCGA-CV-7425-11A-01R-2081-07	TCGA-CV-7432-11A-01R-2132-07	TCGA-CV-6955-11A-01R-2016-07	TCGA-CV-6962-11A-01R-1915-07	TCGA-CV-7235-11A-01R-2016-07	TCGA-CV-7437-11A-01R-2132-07	TCGA-CV-7406-11A-01R-2081-07	TCGA-CV-6933-11A-01R-1915-07	TCGA-CV-7103-11A-01R-2016-07	TCGA-F7-8489-01A-31R-2403-07	TCGA-CX-7082-01A-11R-2016-07	TCGA-CV-6436-01A-11R-1686-07	TCGA-CR-7391-01A-11R-2016-07	TCGA-CN-A497-01A-11R-A24H-07
APOL1	89.82561	3.330266	26.27887	36.87634052	10.30644	8.269496	134.9278	15.51438	19.6001069	5.40605	37.4528862	29.45055	47.83808	4.73763	27.63338	18.41187	12.01343	70.25321	3.476566	3.285745	42.30202	5.443862	10.99205	31.34697	16.16769	4.139099	132.9818	35.29042	12.43995	45.25486	22.08126	8.4283	17.14341	25.01481	11.85824	63.60994278	20.2064	181.27184548	57.61488514	25.16027408	13.14028	6.197293	6.05286481	9.314908	674.35419833	45.89224	112.1268	27.27237	62.20445
FADD	4.590915	2.481153	4.733066	4.85246206	2.869609	4.567169	3.253763	5.307527	6.3278878	3.463728	3.88432757	4.309339	5.420277	3.757093	4.650828	2.273114	4.208966	3.336703	3.385171	3.47436	3.692136	2.127632	3.297909	5.609277	3.604909	1.830813	6.24629	3.593411	1.604833	4.264071	3.398835	1.582268	2.515213	3.842924	5.313453	5.0813374	4.475091	4.40094727	3.68069481	5.01021467	5.26598	1.695903	2.13709977	4.941683	6.88898859	39.02105	3.228768	4.443875	5.405189
CCL2	6.129016	1.176019	15.24325	14.06455286	9.988811	14.16485	11.12179	5.750859	28.76097946	33.53031	86.55627312	19.94201	27.54689	1.232238	56.29842	165.6622	58.94079	11.40947	15.44046	23.19336	19.86922	33.02345	47.54979	29.43152	298.0907	17.26237	16.74552	35.0102	62.89064	12.70232	2.439659	15.2521	61.99202	23.94309	10.0944	4.23930914	23.47652	5.19712634	40.35662474	67.38796174	13.44337	72.67742	5.88172203	13.51052	2.78460005	6.233409	9.582284	12.34993	19.18934
NKX2-3	0.1546678	2.355671	1.616344	4.02536255	2.972196	2.899144	1.540762	0.05473819	2.39262862	3.85902	0.37971493	0	0.009811493	0.2188148	0.3247888	0.7792397	0.008378999	0.006245972	1.249554	1.373286	3.959086	1.396995	2.412752	0.02390535	7.08729	1.044751	0.2085843	0	0.2258568	2.154472	1.025525	3.35134	1.256845	0.01946413	13.28093	0	0.2311044	0	0.04886743	0.96147784	0.4595095	0.3052181	0.89928419	3.54694	0.69153336	0.007225774	0.1518537	1.405757	0.06730962
NRG1	0.5187365	0.1696855	1.374462	1.35997337	3.008822	0.8277833	1.615408	0.7764368	0.71420059	1.367084	0.73130203	0.9030748	1.636459	0.07651178	1.818437	0.1207948	1.174176	2.979612	0.9361928	2.474473	1.394247	1.136127	0.2017085	1.422726	0.562782	0.709844	0.5268724	0.9325261	0.05176455	0.7814149	0.4368646	0.2157873	0.5373095	0.8203131	0.7802246	0.56843051	0.3879817	0.92859341	0.44665457	0.32513875	0.7064362	0.7524268	0.11856665	0.7651258	1.45155144	3.111281	3.049334	1.994113	0.265816
SPHK1	3.08906	2.681888	8.43597	8.29802894	4.035229	6.380949	5.017972	4.019199	5.97556254	10.09084	11.48801849	6.580987	1.8124	4.479559	5.659317	3.983119	4.229556	10.70722	7.421113	17.92522	4.482855	7.766798	25.54607	40.01506	8.611854	2.186175	3.572161	5.439456	2.400386	4.643216	4.60289	1.319273	5.961709	6.220416	4.680464	3.9648911	4.17781	3.45602912	4.9311451	6.25538686	6.288017	17.02128	1.27189677	4.301267	12.47304084	10.74671	2.894697	13.27962	16.9297
ITGA3	10.67607	5.410745	18.92077	22.20713084	9.927887	8.925588	36.27765	6.830129	25.40630939	12.91503	15.5330055	34.76265	15.43837	2.46545	23.17362	6.574776	16.99893	27.80577	22.6431	44.82961	25.85684	12.87481	7.785908	20.74069	12.26112	5.339671	20.22604	9.088997	5.105696	15.1123	7.863918	4.118953	14.86142	16.21214	19.72921	25.07131979	10.87032	18.69033861	8.78439256	12.84862773	14.48329	13.48784	2.52874151	14.29525	137.17653085	22.66375	54.47909	23.33284	29.93269
VEGFA	6.216351	5.724701	1.586207	3.43286449	1.608299	2.934888	3.098817	4.418517	1.91548886	3.164679	4.94366506	7.198878	3.966379	2.172758	2.364604	5.842087	3.490775	6.334251	3.705119	7.808724	7.087004	3.71103	1.741702	4.885812	5.030891	5.395271	13.7724	4.865108	4.04308	5.76844	6.620676	3.569852	4.223809	4.692275	1.893198	2.33582248	1.734699	2.00559511	2.86082837	3.48185978	2.01457	6.626824	1.67435707	1.343909	7.65754272	18.13758	3.334097	1.367945	24.41641
ITGA6	16.05031	16.88495	27.79377	32.90105632	24.30512	21.21684	112.6356	29.46739	31.03438892	32.36631	80.41939744	26.46692	21.56045	10.09063	20.3633	17.20574	34.49603	78.79533	30.77545	62.7339	73.46143	39.79815	7.155003	18.58851	33.76669	7.864143	22.9129	35.33572	11.89984	29.46462	16.14365	23.33248	19.19744	19.14298	25.01072	65.12855593	28.18375	62.81444197	16.89943356	32.62388115	22.03806	29.78547	39.18680271	29.38034	237.72111439	167.9642	33.63955	53.06745	111.1059
PRKN	1.943312	2.421696	0.2432603	0.45211028	1.085643	0.3764378	0.3443501	0.6355522	0.39045963	2.029935	1.42218702	0.1917723	0.6719641	0.2220158	0.2553515	3.145683	1.961871	0.7031481	0.4300621	0.1447421	0.3274567	0.325865	0.393119	0.5320952	2.253715	2.825726	0.7315509	0.6398116	5.455358	0.5299603	0.3728622	3.555139	0.4428741	0.2277291	0.9537406	0.02546028	0.7947988	0.66091393	0.32945115	1.20226571	0.3669975	2.969842	0.68956069	0.4360279	0.18563242	0.4144577	0.01238104	0.2129717	0.02400971
FOS	158.1979	231.5952	362.1523	178.71416718	184.5409	192.4223	235.7046	669.3693	603.49403253	107.5306	268.2376832	283.0148	327.0348	315.828	626.3078	495.0152	589.1197	198.0851	309.2604	232.1033	484.1295	322.936	267.6197	315.4227	356.4396	1116.715	402.201	312.283	344.2008	285.8626	702.5535	139.4845	448.3122	705.7973	433.9395	41.33266764	50.0976	274.50094831	353.81644619	91.8714097	222.0119	374.8614	9.23454143	261.7101	740.9069571	75.49551	90.73386	31.85886	337.3159
TP63	28.53106	22.88152	49.72628	56.72419765	28.96598	40.58726	41.4142	40.89655	66.35155731	16.72049	10.04551544	52.56655	27.23788	19.4273	41.59262	10.97882	60.1729	48.5413	53.32588	52.9791	56.51494	43.56895	8.850267	14.78868	9.402591	16.67564	23.64996	36.35338	5.703406	35.32978	42.14279	8.212076	34.22912	29.24054	35.04678	41.89805031	6.019544	32.12525837	30.00081317	7.11575649	34.15453	11.55207	2.68644255	49.61803	67.04580734	285.1157	33.00449	49.66547	36.27174
SPNS1	0.4578491	0.3052353	0.4122314	0.54515534	0.2128909	0.2720159	0.3129215	0.5410864	0.33905431	0.2402322	0.33112981	0.4900073	0.3689556	0.2285668	0.2089344	0.4274211	0.4957994	0.3454062	0.3828576	0.4350537	0.4361354	0.3341918	0.1291226	0.3304952	0.3235159	0.1523746	0.5953467	0.353686	0.2498005	0.3935515	0.3484725	0.2148768	0.6182427	0.4736067	0.4916526	0.33715228	0.5552786	0.57725394	0.35131196	0.36005108	0.3501783	0.2717068	0.2862215	0.6646339	1.08893136	1.24672	0.2439305	0.8035968	1.240755
TNFSF10	48.77627	11.8609	50.7672	67.96944112	30.2213	24.87158	44.33396	29.78305	55.74624027	21.30296	42.01412261	31.39156	66.56416	43.80041	29.44017	15.90921	45.16895	41.97859	21.64037	11.35867	57.79103	24.12524	23.47832	18.6416	40.34944	10.05155	57.32047	51.47377	10.89032	45.20677	20.25498	23.64904	21.17327	36.37777	32.28822	34.02418218	116.2425	47.2268964	44.67974766	77.6965046	46.39203	7.092953	27.71194378	22.67312	315.19239405	51.53927	21.91376	47.37528	24.89975
ITGB4	20.40501	18.88347	48.2762	43.15554116	36.85508	24.59052	74.83548	70.313	49.30330912	38.4743	78.49333566	59.1342	80.68898	7.591146	49.73524	23.6699	62.24223	81.54889	30.31634	70.43208	102.5465	39.77783	21.97712	32.44219	34.14204	15.01272	72.02613	52.802	7.558947	50.25964	44.25885	28.7161	27.75507	48.80527	78.96667	34.35791141	125.254	65.68747447	52.52961389	101.05903233	37.85524	12.56529	31.60660028	39.08847	213.39258245	163.6738	106.3386	60.31898	87.36607
HIF1A	27.90138	18.82702	34.40344	47.15577806	24.80148	30.81412	29.89164	26.63242	27.90050396	27.81869	54.49680651	62.2478	26.73792	18.4661	41.13223	22.43583	63.17082	39.64177	48.59805	36.74705	41.10644	42.0249	6.615892	40.58242	27.20513	8.950492	24.36535	23.57685	18.13118	48.20066	34.57931	9.657216	41.0635	38.98849	16.62684	37.62963649	23.52745	70.80824808	26.11859079	53.83142744	26.13716	30.71849	14.34914874	29.16598	85.84186924	48.5755	9.231857	51.11397	100.6662
NRG3	0.01504631	0.0366757	0	0.01455631	0.04681309	0.01232535	0.01127474	0.359272	0	0.020954	0.06038145	0.004116249	0.4421613	0.003350674	0.01096186	0.08643689	0.2147845	0.06455936	0.006981399	0	0.02608557	0.003244846	0.01287153	0.009883578	0.111023	0.02373343	0.3866819	0.01188439	0.1289529	0	0.02809637	0.5662885	0.03732205	0.07242637	0.3221965	0	0.4909257	0.28172238	0.01515305	0.24101578	0.00926744	0.0246227	0.329008	0.03029896	0.0145379	0.00298747	0	0.07183434	0
PTK6	40.46865	40.62221	37.09869	48.2426931	31.50237	56.69657	84.50719	58.16713	36.73198444	18.74779	2.748706	44.17808	15.51306	59.12074	67.05973	16.17021	25.94773	30.83562	40.74453	33.10663	23.92351	34.52409	101.172	19.97015	1.501332	18.42197	28.95197	54.59657	0.2142842	23.96707	69.75555	1.700407	50.898	78.74251	14.1052	45.4881083	5.092194	23.54688109	100.32778554	2.97905818	63.50068	11.28299	3.4481192	43.47992	10.76727137	9.923388	25.47518	42.74299	24.06753
IL24	0.8483718	0.1462168	0.9384766	0.34819421	0.6118866	0.1737383	3.286936	0.2972603	1.32310534	0.3835946	0.91303824	0.1582437	0.9044967	0.07728729	0.484626	0.6713031	0.8079531	1.4031	0.3757467	3.202836	1.320386	0.3243338	0.3793687	4.521535	1.158492	0.3771252	0.2424105	0.3502743	0.307702	0.5268311	0.1963867	0.2058648	0.6916454	0.1924972	0.9304346	1.2290212	1.097757	1.02159461	0.1812342	1.58035415	0.6116042	1.759073	0.17138579	0.2174299	3.67625366	7.94757	2.543881	9.598565	31.7863
CXCR4	16.74536	3.596593	12.28977	13.65493663	12.26682	5.277446	3.805507	1.529018	7.60694728	7.64595	12.55176041	3.041523	10.51863	1.543576	9.531	5.746517	7.766213	3.080104	3.009184	7.541452	8.26169	14.88904	5.28381	64.93845	12.46992	18.65177	7.993814	2.283449	2.74819	7.647783	5.248397	3.205761	10.02402	4.686042	12.59498	9.0785305	5.650564	7.90808486	1.98130614	30.62361805	3.688075	7.552702	3.06841283	6.564411	35.74084246	14.49157	4.268193	8.928389	13.43363
EGFR	11.27854	13.90092	17.33271	19.97878618	13.49489	15.62131	29.15307	22.19157	16.28042576	12.52005	21.7055443	29.57112	17.48238	5.362856	16.76621	9.910772	30.57158	24.58074	11.00046	14.76937	30.83202	20.55423	3.777741	2.390251	8.184989	5.282758	11.97818	25.35093	4.734808	11.12455	21.84785	5.536968	15.68032	13.65057	18.88958	9.88932635	17.88068	20.63238582	19.56243811	15.11508658	15.92534	6.658162	6.09521274	19.08356	25.81706024	27.98077	5.268269	17.00319	14.38781
BAK1	18.47497	6.989266	19.5772	18.11250799	11.81813	12.06055	18.23239	15.34069	25.3475584	12.14888	8.77090177	18.0178	10.38967	13.12243	17.4311	7.07497	9.77036	19.13748	20.20207	16.97691	19.02796	9.449133	8.426174	30.76438	10.66466	8.11939	31.8553	12.51469	6.076779	24.75909	14.26688	4.963654	10.68402	22.48709	9.947511	27.49611902	7.743681	28.12051351	14.123899	9.20103945	24.23535	9.880246	3.98665655	12.06762	53.99099472	18.91316	27.8115	22.19125	18.52624
MAP1LC3C	1.5334	2.92021	0.2618789	0.16656426	0.34149	0.09255485	0.1330457	0.04855583	0.14591467	0.7963839	1.20480907	0.4945628	0.08703342	0.0287557	0.7290841	2.214181	0.4310931	0.04432421	0.2097018	0.0857012	0.9374475	0.2784748	0.3866251	0.1272323	4.066442	0.7332544	0.3223032	0.5482103	5.876863	0.6918143	0.07672153	5.411405	1.010178	0.2302103	0.9931032	0.36933556	0.2120716	0.66874202	0.18422958	0.69842513	0.2783682	1.043361	0.09182334	0.4680497	0.14555935	0.1025546	0.02565766	0.7145644	0.1393173
RGS19	6.265498	1.691824	7.95984	6.26168279	4.302649	2.273383	4.00411	3.728564	6.83452064	2.97215	4.99853565	4.282587	4.950914	3.360375	6.401508	2.856163	5.657646	3.332577	2.880963	4.374202	6.336402	1.882753	3.653738	9.603212	8.35976	2.789778	6.052985	3.440403	2.090751	2.792279	3.302625	1.546859	5.334851	4.803494	3.768008	7.88787431	7.259666	6.7235283	5.67831743	9.83231263	6.200046	2.301591	2.40163546	3.56911	8.68981954	6.03707	9.540854	7.676241	6.646775
BIRC5	5.691111	2.893089	8.722318	5.76058022	6.765215	4.457106	6.265668	6.788621	6.88815985	1.687406	0.91113781	7.201819	1.914553	10.65115	9.053891	2.103327	3.841157	4.799667	3.735881	7.624438	6.619636	5.560729	6.203302	6.392662	1.781789	2.126694	2.337442	5.281206	0.2187356	6.483923	7.290784	0.3630883	5.35888	7.325177	4.126703	9.28935296	0.5606917	7.92525027	6.141113	2.8380747	10.27876	2.189193	0.18492234	7.617351	13.51669437	25.41957	12.52444	6.676525	10.28551
DDIT3	5.153968	7.624271	3.643095	3.86837602	5.813994	2.863999	6.244779	1.824698	3.10859225	4.617164	9.34971867	8.344449	12.88763	2.805588	3.019273	7.691919	5.06582	2.958904	1.524349	4.332233	5.421307	2.833976	13.02078	11.70085	10.67505	8.253263	10.32038	6.820515	5.967926	5.070409	2.76291	7.884247	3.059492	2.149357	7.490403	5.6896931	11.69523	3.74622306	2.43843544	8.06327102	3.787089	7.127201	6.74058405	3.022544	8.85300459	44.51181	3.198027	3.662798	14.54964
EIF4EBP1	43.17162	16.97037	38.49788	29.10524184	15.58934	23.33358	28.57941	45.7994	59.2536191	23.85646	27.98534251	55.55041	36.12557	66.47382	49.97651	13.73081	14.93433	25.76837	34.43614	42.18649	33.38477	27.90014	102.7332	84.23439	19.84862	14.29254	32.74296	30.93934	15.30185	29.93116	34.78406	11.65646	48.0945	40.90504	28.27205	55.95699294	89.83265	36.53628319	42.16468873	38.30595716	65.31561	18.18591	129.52405617	45.12899	38.71208255	174.0202	138.2396	35.02059	49.57071
EIF2AK2	4.714235	2.879369	5.822063	4.07379967	4.099321	3.17716	5.849903	3.438616	2.9745705	3.198061	6.6702175	3.731682	4.083178	1.977147	3.583166	4.178384	4.609608	4.419123	1.509842	2.54354	5.21694	3.240146	0.8378357	1.31932	4.013601	1.285144	4.760537	6.48014	3.074798	2.897359	2.774604	2.767696	3.450414	2.296462	2.583564	4.96025496	5.002649	10.32391451	3.54750465	6.31604368	3.395398	1.833575	3.63365282	3.604312	14.10997303	10.29656	5.666108	6.859765	8.505913
CDKN2A	2.485655	0.4010577	1.247745	0.92095146	0.2906932	0.801464	1.713979	0.5568274	2.39407427	0.2735617	1.2592593	1.253911	0.91253	0.769449	1.415971	0.303817	0.4748854	3.421949	1.58276	1.85529	2.005679	0.2661239	1.010408	0.05789964	0.4552738	0.2891914	1.173365	0.6126625	0.0468886	1.364763	0.5087425	0.02352774	2.20657	1.590286	0.5476351	0.02881263	0.6408099	0.36518968	1.76946315	0.36672997	1.878441	1.045768	0.1159564	1.774963	0.74377789	12.61829	4.795351	3.699368	1.027066
TP53INP2	26.73639	50.22986	18.57758	13.04416219	12.98092	40.46493	125.9791	47.7008	17.31089864	18.32837	19.99564986	28.89683	22.97865	36.56174	64.74113	41.95737	18.62218	94.75152	16.62026	13.50948	42.4135	32.21895	26.09523	9.906151	17.47585	15.10678	28.34291	58.24961	25.17789	17.59036	79.33239	23.86816	30.66561	57.83594	9.766279	14.7320226	11.63621	12.89641924	78.44075619	15.86823064	77.96092	29.72253	7.57602845	17.20317	11.00462348	14.84424	8.42825	24.12481	6.665706
IFNG	0.2662876	0.03393891	0.2287248	0.54553898	0.4678542	0.3464456	0.2464891	0	0.21883933	0.01246525	0.02514406	0	0	0.1116231	0.0228237	0.07635108	0.02885182	0.02150707	0	0	0.2172513	0.0135122	0	0.04115723	0.08255757	0.2174278	0.08109032	0.01237226	0.01851676	0.1846258	0	0	0.09564101	0.05585151	0.09448533	1.03685566	0.04116069	1.19810999	0.09465055	0.02606854	0.01929575	0.01281674	0.04455468	0.08831973	0.96862016	0.659343	3.187111	0.4894901	0.4828554
SERPINA1	1.747521	0.2150364	2.052239	3.05238692	2.293471	1.409184	0.8661812	1.21764	1.85194891	6.067494	5.19483427	1.665269	3.672555	0.2288137	1.375219	1.512256	10.16179	2.904389	1.513326	1.357972	2.911569	1.591397	0.9988434	14.44982	16.96842	0.8300095	5.955325	1.358768	2.125597	3.936821	0.6395563	1.62065	3.172484	1.665291	9.470529	13.09447622	6.559043	7.15706963	1.67760475	13.53421447	1.169838	1.031802	1.02402134	0.9875162	7.69652395	3.443457	4.160577	6.388618	2.64905
IRGM	0.02520307	0.01820237	0.02044524	0.01083658	0.02613783	0.03440896	0.006295185	0.006318031	0.02071228	0.02005637	0.02022818	0.01838627	0.02717926	0	0.01836147	0.01169977	0.01547403	0.01730225	0.007796049	0.01274439	0.0218471	0.02898787	0.02874699	0.08829504	0	0.01060114	0.006212997	0.01990675	0	0	0.03993168	0	0	0.02995471	0	0.02059609	0.007358539	0.02008061	0.01692123	0.01398128	0.02069769	0.006873972	0	0.006766901	0.12987443	0.02668859	0.02003128	0.02187725	0.04143499
VMP1	8.604185	7.211365	9.076762	18.30794954	7.515145	9.536216	11.91915	6.290325	14.99680031	6.028285	8.77006097	10.28787	21.02392	12.75579	11.55422	8.079392	10.71877	8.935141	7.610823	14.03603	10.7776	15.72016	25.92119	27.45671	11.05583	7.365977	7.797475	11.64633	4.167621	13.44646	8.865806	3.664066	7.491217	8.105026	9.08551	10.59554852	6.951741	9.89077389	5.72865754	9.43454211	9.781834	7.595475	3.69185999	7.192745	30.96153149	16.50425	7.426168	8.074605	25.30369
NRG2	0.2996879	0.4344105	0.4656809	0.72413997	0.9297826	0.3699678	1.088042	0.6951917	0.43360604	0.8699806	8.01208347	0.1847576	1.411097	0.6730169	0.307514	0.708342	2.048626	0.6983563	0.3251108	0.09284658	0.9549743	0.9066388	0.5994033	0.0443624	3.296962	0.5006787	1.919796	0.9068317	0.4291137	0.1537756	0.5359693	0.6534727	0.5508827	0.3491658	3.218254	0.04484205	3.623234	1.12662431	1.11373544	3.32617836	0.7357446	0.2486674	2.08005773	1.295369	0.03262664	0.01340925	0.01006439	0.2161734	0.01040917
BID	4.909146	2.803257	4.866601	3.44294622	2.42189	1.894689	2.498488	5.373332	4.02383284	2.841202	4.8183796	2.812796	6.127059	2.889773	4.142379	3.433326	5.066513	8.552165	1.736236	3.935167	6.48734	2.361699	1.813456	5.271153	6.934368	3.416879	7.743524	3.582628	3.774121	5.499317	2.893453	2.753613	2.911614	2.160466	5.756745	2.56697828	4.115792	4.00026855	2.41436255	6.57025696	4.47737	3.802628	1.32434416	2.1776	4.8096043	6.437916	5.876522	3.307746	20.04839
HSPB8	106.6607	120.7607	51.45305	78.36436443	104.4013	103.9954	114.4559	94.39743	82.6830804	88.09135	21.57703509	55.89507	30.09949	72.96395	82.48413	116.1377	27.85519	102.3048	98.45989	122.6465	48.63171	97.84946	35.6325	102.7392	112.6358	277.193	25.20015	87.10751	185.7581	89.84248	68.4802	170.9825	133.2719	86.73222	19.06517	8.07364402	45.43588	15.67405925	88.90870445	39.82257413	126.4806	255.2473	15.01371853	49.4827	12.28936822	11.93123	5.535273	47.34385	1.480576
CTSL	10.11189	11.95925	9.295384	8.53960394	6.412578	3.289525	12.74346	6.519175	7.57452206	16.0233	51.41998151	25.22785	27.77498	3.684801	11.59086	32.37047	60.88128	12.33939	9.495953	6.263132	16.76892	4.396183	16.3349	141.3203	61.91407	8.964598	16.1731	21.8844	28.70175	9.901863	6.981233	21.7909	23.03597	12.12758	28.5519	31.09021803	44.63159	27.00333439	8.25083975	61.32893818	6.993055	22.44628	37.91392032	5.592363	30.70783808	16.97766	38.4155	19.64791	19.13993
[truncated: 497 more columns]
