# Supplementary material for: Development and validation of prognostic index based on autophagy-related genes in patient with head and neck squamous cell carcinoma
Source: Cell Death Discov. 2020 Jul 14;6:59. doi: 10.1038/s41420-020-00294-y (PMC7360573; doi:10.1038/s41420-020-00294-y)
Supplement: Supplementary file 5 — Supplementary Information. [file 41420_2020_294_MOESM5_ESM.txt]

id	futime	fustat	LAMP1	ATG5	NKX2-3	CFLAR	CAPN10	SAR1A	MAP2K7	RAB24	ATIC	ST13	riskScore	risk
TCGA-BA-4078	0.756164383561644	1	5.65456134050486	3.94690340131365	0.111715188772683	2.42439575552425	1.70173740455806	3.67652653540957	3.47992569294166	2.01487707022632	4.40824460436371	6.11933048217561	0.889696804007423	low
TCGA-IQ-A61O	1.15342465753425	1	5.80790974317643	3.08755106593823	0	1.61677958521174	1.15073465638484	4.41307022326677	2.49971043047462	1.99396150749106	3.70617717144322	5.67763256767001	1.71221361337267	high
TCGA-CQ-6219	1.31232876712329	1	5.82242047875644	3.60533718867383	0.0553906218376478	2.38291657204358	1.0416908237419	4.1742596423637	3.11233331742251	1.3460672500616	4.97608747502501	5.75507343221545	1.83856615708415	high
TCGA-CQ-A4CB	2.44657534246575	0	5.97260768212823	3.91228291416751	0.657870796617828	2.65063553347913	1.5376913642182	4.71448755293415	3.33490517179199	2.04464724567136	4.92334926801359	5.59614980334984	1.39779549749593	high
TCGA-CR-7376	2.66301369863014	0	5.99501488348727	3.2766819404161	0.274674042657241	2.91785532304167	1.1790073795618	4.09433831420974	2.81672807827271	1.0460392457763	4.10920614490703	5.26399538862647	0.692942343983598	low
TCGA-D6-6826	0.953424657534247	1	5.7875693046624	3.35930246201487	0	2.96638712585357	1.27015800016743	4.7799753296933	2.96689892300456	2.21461202895683	3.92343116658324	5.64152156728056	1.27501331348449	high
TCGA-CR-7386	3.91780821917808	0	6.28462319417415	3.583578195048	0.0540603609675056	2.38490546273701	0.692426153680787	4.1973174652888	2.29460340902654	1.54563867239744	3.96396222779443	5.59320328598443	2.51139818838855	high
TCGA-KU-A66T	1.51232876712329	0	5.9721476389532	4.06560394430009	0.0228815065579774	2.04877196993986	1.62035690270673	3.91833773991834	3.70681756197391	2.24797399944205	4.09164945978732	5.91832855436228	1.02667054532329	low
TCGA-CV-A6JT	2.33424657534247	0	6.06705860159439	3.09719739221897	0	2.19532485958079	1.45653143759438	3.82816135422658	3.19929837982575	3.59058482194608	3.9410362656598	4.65996427790377	0.824364570878394	low
TCGA-CV-6933	7.50958904109589	1	6.52277633405905	3.51773209372792	0.326219105828488	2.5562785918268	1.05988632371957	3.40536554212705	2.86707796065809	2.15900778674291	4.16805884657268	5.56491161222222	1.24756904969458	high
TCGA-DQ-7592	1.41369863013699	0	6.04081362189575	3.4385939199727	0	1.99499191008175	0.98718254587282	4.19992552564114	3.04505632750386	1.75543264924872	3.72106942321928	4.74756302149164	0.929566761490798	low
TCGA-CN-A49A	1.07123287671233	0	5.7247182523634	3.2168801778215	0.0410958327191674	2.72649875368636	1.81168374692658	3.53621187816554	3.44737087659865	2.92268739022605	3.47966801394701	5.8704898632499	0.449556320365434	low
TCGA-CR-7402	2.4958904109589	0	5.09147581404669	3.79094699178313	0.132360195929052	2.14380544839143	0.988412788457239	4.36623920487896	3.31378799546678	2.53894431647914	3.62971975324799	5.36531042225273	1.08349275926002	high
TCGA-BA-7269	3.48767123287671	0	6.22201779124286	3.64281849512558	0.243232783313635	1.86060806381593	1.36261580294545	4.77495328509962	2.51143456626004	0.975517011678051	4.81564017031205	6.66343795293736	3.74038246175876	high
TCGA-D6-A6EO	1.19178082191781	0	6.43072091394913	3.80562357802889	2.58650765330963	2.35198363981249	1.6488004913627	4.40804192407672	3.5370983541457	1.87761197313634	4.62777218462864	5.66238217368564	0.52573101869691	low
TCGA-CQ-5327	4.54794520547945	0	5.91180783059518	3.29852937697102	0	2.85482786267892	1.24535884184985	4.14297815321961	3.23940822601963	2.29620942606785	4.45092421359151	5.21912695599746	1.00493818227752	low
TCGA-CV-6959	0.701369863013699	1	5.88660875713911	3.78700303323164	0.0426831613670593	2.40608971606683	1.4085278978694	3.94371230525712	3.30456984296176	1.7087090730184	4.17085872083161	5.17971582297531	0.759590684624858	low
TCGA-CR-7404	4.03287671232877	0	6.03199399764939	2.85992971958074	0.742663432236142	2.8236265988073	1.25782669861645	3.83875554034762	3.74050410412033	2.09223897549229	4.06867249811864	5.55898020232222	0.428618163577734	low
TCGA-MZ-A6I9	1.33972602739726	1	5.32743007491582	3.55203928413868	1.61505224681791	2.4203544146832	1.89865000262696	3.89031802668867	3.58676518993613	2.69577021025377	3.87506714497842	5.47463571775747	0.268110506202752	low
TCGA-CV-7429	0.293150684931507	1	5.87916211445898	3.77283838676442	0.0328588103029461	2.17845533651055	1.41904537212032	4.58632846385231	2.90099436186284	1.48612955592319	6.35465115988585	6.26014136875314	5.1753815498821	high
TCGA-QK-AA3J	0.813698630136986	0	6.18832177463869	4.00486070824972	1.43992138389742	2.95909105765123	1.77424465461088	3.91524289800252	3.48967600857907	1.93579067475332	4.60251105450952	5.78220090442161	0.54780709829837	low
TCGA-QK-A6IH	1.39178082191781	0	6.91848458096051	3.80453563649678	0	1.98120259931531	1.68875396573555	3.76770336999583	3.51789379881093	1.71856426878053	4.91347885355993	5.06156507561103	1.07651688524204	high
TCGA-CN-A63V	1.32602739726027	0	6.13519460774694	3.02071616499039	0	2.36159001717967	1.55859967673883	3.66745959213932	3.42642484953323	2.93541860944482	4.57640454694019	5.55049212069599	0.984124032222547	low
TCGA-CR-7364	3.93150684931507	0	6.26907129209674	3.56398943608067	0.313273926837105	2.09679958730233	1.01484428555157	3.91812751091443	2.34249193537738	0.595990188331103	3.70168074714416	6.11437079992689	1.41100709110872	high
TCGA-CN-4735	3.42465753424658	0	5.694390978904	3.92822580832955	1.56239776806353	2.80109717856962	1.68770234976825	4.38436787603731	2.62813107026957	1.65958859289171	4.96950655802552	6.26036088057359	1.2230030208803	high
TCGA-P3-A6T6	1.08219178082192	1	5.87293604305938	2.53203059217609	0.0246638789813999	2.52452900997514	1.55104363813954	4.46061180163607	3.41551664697039	3.23874937861513	3.85929132448229	5.28692489037774	0.707462320268376	low
TCGA-CV-7435	12.8219178082192	1	5.57106051775773	3.63774482647153	1.07189849481991	2.42156569920103	1.04424170384939	4.26560345800629	3.03552057112023	1.25592088472909	4.53601783949527	5.78328130631547	1.02934293680848	low
TCGA-P3-A6SW	3.06849315068493	0	5.93256879663311	2.77683250919103	0.836854845012514	3.16293185357691	2.095297264143	4.28163479158752	3.43543966583457	2.63637778314242	4.7191323057639	5.45840933059141	0.413184204712541	low
TCGA-CN-4729	1.07397260273973	0	7.23534612451539	3.04063095166374	0.0782202825322193	2.23237225538142	1.23741539066651	4.18586276773625	2.42919917652671	1.60256047238406	4.26200363656601	5.32090150764492	1.83186731267361	high
TCGA-CV-7102	0.153424657534247	1	6.0740719421548	3.27657464559936	0.0103425636725571	1.90316697396247	1.21423908065604	4.06877008744337	2.60520866211301	1.55391812297363	4.31951632901195	5.80925218957382	1.77695700771303	high
TCGA-UF-A718	3.63287671232877	0	5.77894656324878	3.32217556683117	0	2.52394394736173	1.4821363724679	3.34075351593103	3.74951012699598	3.06606373490847	3.7802566166644	5.61685159340141	0.552265592992901	low
TCGA-CV-A465	0.589041095890411	1	6.5445259094489	3.82637058039548	0.0368912063161638	2.15612221791666	1.26601473413128	3.95896089574169	2.96254160707208	2.85296593925545	3.91641116482331	5.28553540784319	1.71956693676919	high
TCGA-BB-A6UO	0.734246575342466	1	6.14524863204923	3.22078030755457	0	2.54185084443835	1.52474874359612	4.26607016636589	2.99712242945498	2.60996850454633	4.58689335166413	5.15291376843666	1.25195854252664	high
TCGA-CV-6441	0.8	1	6.06135803728849	3.14210390594899	1.12738820359635	2.37720439216481	1.13145145570327	4.40327700276575	3.08698591671085	1.62918668663101	5.39344883616942	5.53307728051995	1.42536217433721	high
TCGA-BB-8601	1.70958904109589	0	5.16927483652923	4.44286299599543	0.16299835073098	1.43148011533416	1.66117459728299	3.83120632157815	3.58905021344557	2.69285832199911	4.52812232022349	6.21488748829096	1.65722157122781	high
TCGA-P3-A5QF	0.904109589041096	1	5.5373979648827	4.42399349859808	1.48567222803065	2.15449947644472	1.29951720546579	4.30936739905643	3.11570301271721	1.90591094270217	4.62770175937991	6.09832323739489	1.47134615517382	high
TCGA-CV-5439	1.4958904109589	1	5.78210134409909	3.21031752975246	0.433857949382458	2.71081313136971	1.74347683368875	3.99300711117152	2.42443391215053	3.53120588489522	4.32175164598533	5.60364943025123	1.32256990618779	high
TCGA-CV-A6K2	0.868493150684931	1	5.9909815997895	3.77897092489757	0	2.52159640362784	1.17020904628746	4.14882994794357	2.89989740459602	2.54212789878789	4.86047317736802	5.31855577264422	2.27042643440918	high
TCGA-BA-4077	3.10684931506849	1	5.75147353638598	3.89028784203384	0.646703550957181	2.49142861663752	0.663340880680921	4.06354805476967	2.89014529968382	1.76986677061338	3.71379377283111	5.32314246276221	1.15434521239481	high
TCGA-UF-A7J9	3.72054794520548	0	5.7361574412013	3.4759059898617	0.0231128805104416	2.11923706396716	1.79188887166264	3.93339388551463	3.46998430140583	2.52711364230263	4.4811860439956	6.27745811576776	1.16072467449639	high
TCGA-TN-A7HL	1.13972602739726	0	4.98671040509209	3.89748512288807	1.94779749822807	2.98406302834442	1.95592825848262	4.02050414815889	3.70019960958039	3.75947379049432	4.94974440654139	5.10915821926419	0.388235107077481	low
TCGA-CV-7099	0.665753424657534	1	5.48149078429293	3.35059620825016	0.0119513679448097	2.85489855689889	1.23920454125494	4.36569942856215	3.28601164337919	2.01473143868606	4.84732830920713	5.51826766745519	1.21546327982399	high
TCGA-CV-6943	1.64931506849315	1	5.88787800923713	3.06557068943619	0	2.55911700748198	0.947196698653448	3.71427395690065	2.9258117653296	2.20376487940309	3.69331141518774	5.06290717460716	0.778200049953671	low
TCGA-WA-A7H4	1.21369863013699	0	6.51886587642178	3.64221893044536	1.54366215057504	2.48851858646689	1.69108920913018	4.10348939224793	3.43054235289644	3.06302607480872	4.42233483443544	5.45175675400976	0.762057844335667	low
TCGA-KU-A66S	1.11232876712329	1	6.13089776995669	3.71288475404558	1.53662061463757	2.10176161584714	2.6724511982544	4.09549068616897	3.24062218811505	2.64551220757886	5.20607054950217	6.40187015936587	0.801766391546461	low
TCGA-CN-A63U	1.44109589041096	0	6.2162079454915	3.68560698288371	0.186396018595819	2.23467799731034	2.05842866900283	3.5583904320846	3.31020093885911	2.2825914714543	5.00475410557912	5.88697369531357	1.0131692807921	low
TCGA-D6-A6EQ	1.00821917808219	0	6.38431166515801	3.65869519977089	0	1.89430723149376	1.88081200098921	3.89529186388804	2.93889381054185	2.43376638340584	4.84992041103604	5.19239322720721	1.3962821996349	high
TCGA-TN-A7HJ	1.1041095890411	0	6.04665679770211	3.13005704118531	0.191734864519853	2.65072070966218	1.60406810128725	3.76531790536163	2.70615846936084	2.51850380264843	4.4156165835283	5.04778907220329	0.821652513764245	low
TCGA-DQ-5629	2.57808219178082	1	6.67048807080951	3.87257845516742	0.375768418048747	2.08445146745722	1.43305942805214	3.83808643520115	3.25906359971826	1.16918738980161	3.42876237845741	6.15807829512596	0.835108799135838	low
TCGA-CR-5243	7.01917808219178	0	6.2468823782289	3.8353925627613	3.10757849557551	2.77394027551201	1.53036601977631	4.1430664862635	3.8650731261173	2.03886040680439	3.86341404127303	5.32239915267738	0.197707435540289	low
TCGA-CV-7089	5.4027397260274	1	5.5201081646928	3.26670790831928	0	2.3381068811334	1.37402577150879	4.39213551263761	2.91860003581147	2.72068985535032	4.2894520236128	5.07798599813879	1.19592899279444	high
TCGA-IQ-A61H	3.11780821917808	0	5.91994592495033	3.87961241918792	0.117464062430824	2.38574535623249	0.97590349903503	4.03657749169459	3.28689080912531	1.79765552555784	3.91166972068775	6.19273545042813	1.55567992373441	high
TCGA-CV-7104	1.07671232876712	1	5.96501712530084	3.58750827846134	0.0242136604477309	2.89672567116684	0.909597932935775	4.26768922771848	2.58196472341668	1.50541716718801	4.43456266171157	5.62464663310085	1.92067504521308	high
TCGA-BA-A6DE	1.20547945205479	0	6.84892617139456	4.03719402033437	1.48226580386279	2.64368964263903	1.311417274315	3.64900709937891	3.5523587362329	1.89256960711891	4.11586766646512	4.98912484695165	0.489799621106274	low
TCGA-TN-A7HI	1.12876712328767	0	5.90593022371999	2.94731316375422	1.4588498521195	1.77671276357812	2.216541430024	4.61437126001453	3.7585970470164	3.0393583860892	4.65310077674062	4.9581371905492	0.398519539288078	low
TCGA-CV-6940	2.2027397260274	1	6.05386554297453	3.65368253058991	0.024531187026436	2.5300579822104	1.40880991108809	3.72128631554342	3.13068332266115	1.63965137366468	4.60804010463979	6.19694704257757	1.36780760874977	high
TCGA-CQ-A4C6	3.70684931506849	0	5.66804661731523	3.65093597796343	0	2.30919421698428	1.44246304349158	4.26887853268436	3.22110096355803	2.26037758376774	4.40303184067644	4.9843112827941	0.99161995858983	low
TCGA-CQ-6222	3.85479452054795	0	5.61293426560487	2.7991331640354	0	2.49305553551666	1.23973539678935	4.00162167097128	2.89976611055415	2.29048326365201	3.71599736834602	5.30232779182626	0.704060670500043	low
TCGA-CV-7428	4.57808219178082	1	5.7017212583948	3.62065623449839	0.418213994513967	2.48852862811467	1.66149423306563	3.96534405195527	4.02166757955234	2.33632636204142	4.6904159346039	5.64384731971787	0.638951283574626	low
TCGA-BB-A5HZ	2.26575342465753	0	6.57435856852622	3.14415879000074	0.532068922570306	2.12103823022917	1.80727479950399	4.21803863424028	3.78180919286569	3.06211012985992	3.72714451563861	5.78069421428852	0.690792229596915	low
TCGA-CN-5360	3.4986301369863	0	5.75107791557536	3.64516894731571	0.067914506136579	3.0799157119326	1.35039329205805	3.59190121006037	3.52781133326563	2.62956937152224	3.70971513800936	5.25120556250473	0.509629210274035	low
TCGA-CV-7414	0.0383561643835616	1	7.86984399491506	4.12301001423894	0.0558533508813477	1.8142798491676	1.18969071882539	3.86518628987581	3.38905174886863	1.13918396505306	4.73453603490295	6.02547116647799	3.00593191947527	high
TCGA-UF-A7JJ	1.34246575342466	0	6.16572014686335	3.13061200506763	0.0197869423978747	2.58409563422818	1.24587397478659	4.27517310226196	2.8519150739828	2.8364094358312	3.31365224768301	5.38358571447918	1.03067277987568	low
TCGA-CV-A6JD	0.498630136986301	1	7.25174161559769	3.80286752936687	0	2.35180830939947	2.13660989728983	4.16383071936463	3.39964299688556	2.94166770481406	4.89156495963481	5.60269457002809	1.72626595959668	high
TCGA-CN-6021	0.756164383561644	1	5.71157590016428	3.67033895124225	0	2.59931786917308	0.676951884483309	4.31048473032964	3.98974408471905	0.797725102196057	3.91839604556939	5.61574771745119	0.760640797627613	low
TCGA-CV-7421	0.00547945205479452	1	6.25384978267109	3.50724858685011	0.0217497604476109	1.7819691643073	1.2359007678246	3.45787960690715	2.71633859195667	1.48788266228261	4.34974701931277	6.69354230814391	2.21144110048429	high
TCGA-P3-A6T5	2.41643835616438	1	6.87281747696314	3.44169975215867	0.329683604469227	2.20639053983269	1.93038192812455	3.69056943802959	3.48026607988213	3.3548730212831	4.29921015849142	5.60398815559742	0.999552794249368	low
TCGA-BA-5153	4.82739726027397	1	5.95403781880162	3.79437032388197	4.00380576966536	3.2097189900026	1.63201200582036	4.04035422196011	3.06516472088996	2.31867919280826	4.13700586145473	5.25925436676072	0.185019683862029	low
TCGA-CV-6951	2.50684931506849	1	6.35779380753601	3.35874855633339	0.237516086357456	2.34402483144448	0.969971676639921	3.91543879313973	3.52791638583828	1.57197550581261	4.63746915098415	5.31628180124842	1.08633450046865	high
TCGA-CR-6477	1.40821917808219	0	6.11407999961976	3.19616179445054	0	1.85201625464056	0.853408106615523	3.38948894369311	2.45838865266796	1.92618557209995	3.63604926278291	5.47214852969423	1.33274408295381	high
TCGA-CR-6487	0.641095890410959	0	5.30315852568645	3.62008101408285	2.02858741177731	3.18455256486385	1.68902052364292	3.81492443486604	3.80392944602554	2.50885249398093	5.14809214763648	5.67372472751531	0.361490271322801	low
TCGA-QK-A6V9	2.28219178082192	0	4.84401032158945	3.56425237289047	2.95786855486718	3.41309027778351	1.93903850399042	3.18458349970578	3.7329422636743	2.89755075154899	4.19351107946558	5.76280563049911	0.105621479905731	low
TCGA-CV-5966	1.49315068493151	1	6.39178310776597	3.76199200366108	0.0112761487235792	2.02571040428746	1.36284109906729	4.9513450099332	3.07978210840606	1.63395103067037	4.14409887102675	5.10170869735591	1.57085989988446	high
TCGA-CN-4727	1.23835616438356	0	5.60531531834138	3.83309152197113	0.073194648878081	1.46689783810743	1.35091408737857	4.23475273045697	3.16806972088287	1.54781861827913	4.18220436137678	5.55996322351603	1.28237488106542	high
TCGA-CN-5363	0.693150684931507	1	5.84715783680685	3.65045342853184	0	1.90503716979393	1.01281062572962	4.32408700122379	2.93460466776429	1.7575898030283	4.02498737599219	6.07367384918487	2.14916430691379	high
TCGA-CV-5441	7.90684931506849	0	5.36973299495926	3.27163859628007	0.813724016821914	2.19043995031248	1.86981868956803	4.19692502191839	3.25156920546484	2.53357449900308	4.48311570334681	5.7026778089559	0.661312067908611	low
TCGA-BB-4224	0.761643835616438	0	6.03824328032584	3.71519774302825	0.079101882269764	2.08713339255249	1.83790523125894	4.50321793243191	3.21192220280178	2.70131941158831	4.01744639886928	4.19894114630849	0.657255589627099	low
TCGA-CV-7097	1.05479452054795	1	6.67606322844655	3.53436653933482	0.102875770591727	1.85947070678117	0.780330150201271	4.20797384396152	3.20352886306488	1.23789299210158	4.13946259624027	6.01088944603908	2.21261298691418	high
TCGA-D6-A74Q	0.926027397260274	0	5.79453581138626	3.96770708012469	0.0496811602766441	3.02175892320348	2.30219459221605	3.98741152008163	3.41950086773592	2.56096411812015	4.99905889792446	4.64471432545436	0.507049438692792	low
TCGA-CQ-6224	3.6986301369863	0	6.47599797324814	3.54576127206832	0.125579977436044	1.81319101094804	1.34262565873793	4.74623969621548	2.75287233954704	1.44571097098197	4.00141218989755	5.66141809686755	1.87309999195363	high
TCGA-P3-A5QA	4.72876712328767	0	5.6625575869946	4.0641616081419	0.11534419539327	2.19707395555614	1.44790933289153	4.49642618713928	3.52860649109708	1.72941681702723	4.53271510716662	5.61228260026887	1.25735152252425	high
TCGA-BA-A6DB	0.591780821917808	0	5.85395164256055	3.3173575949009	1.03261887559074	2.55457928867986	1.81991896671944	4.07086832069121	3.0865085322784	2.65250344373762	4.21340775749538	5.41310015101953	0.559066984930168	low
TCGA-CN-6012	1.72328767123288	0	5.48634691140428	3.12549314340928	0.3119985474603	2.65655486931737	1.65694991953757	3.38064464112212	3.221435781839	1.96389888445709	4.2062455425076	5.76338431970865	0.445935847637766	low
TCGA-CQ-6218	3.43287671232877	0	6.25020183488718	3.07720251069719	1.1321848520024	2.57592160730276	0.754335062074247	3.96973821130547	2.84721287476019	1.87181405032755	3.54973985396783	5.38642634168624	0.74085144694715	low
TCGA-D6-6825	1.34520547945205	0	6.1721172809354	3.29567449459918	0.0443960370264588	3.14383426313533	1.19881683211849	4.6012215254547	2.40308570717146	2.07492835862741	4.44048634675189	5.32510479415169	1.80760604737293	high
TCGA-CR-7385	2.73150684931507	0	5.66363129225057	3.66104448338903	1.41467082677041	2.78624307932048	1.59583837601659	3.74295538284433	3.30853000820571	2.44080742297659	4.21488418368812	5.53127011895805	0.447564980125655	low
TCGA-HD-A633	1.15342465753425	0	5.91021693730195	2.8659262543372	0.022018284999779	2.08411313281908	1.13862102565292	4.13621549818491	3.30251162740639	2.41093264934698	3.95870256136581	4.49150780191091	0.662493035463213	low
TCGA-CR-6478	0.501369863013699	1	5.96680032000612	3.56557179464072	0.188611645192347	2.55889966005012	1.00621085994956	4.11266562150343	2.79853868950439	1.45363271586599	4.66480414043082	5.4521031849111	1.57847382880179	high
TCGA-CR-6488	1.03835616438356	0	6.5094945435724	3.11787822453751	0.344700291140959	2.51259068145565	1.33133381530796	3.88422241671969	3.43493614823173	1.8712417450817	4.13381007665853	5.08365815696102	0.597639172162181	low
TCGA-CQ-5329	3.8958904109589	0	6.17640292698713	3.14367292668978	0	1.87385908495617	1.03239066882754	4.64873534975917	3.04073602346658	1.59320706602498	4.57041411580591	5.11538021185537	1.7260227452621	high
TCGA-F7-A622	0.983561643835616	1	5.73956818968235	3.46567059267733	0.146025224958714	2.17564352902255	1.31862553688817	4.1551727895644	3.19750217261145	2.28229846746323	4.87426009373399	5.2668843043061	1.39435022227308	high
TCGA-CR-6481	0.852054794520548	0	5.56351798886487	3.75034358944218	0.0966020817361529	2.92490714534279	1.04598661405486	3.85602685152787	3.07149646749173	2.22155153337848	4.76736637219064	5.08365529540166	1.21381769525136	high
TCGA-CR-6471	3.29315068493151	1	5.75997075032384	3.1299041963688	0.0202605937406545	2.39809134548843	0.989907739678161	3.83289559470085	3.08342594441214	2.58445962122254	3.39154219570982	5.34687859411574	0.821551273148042	low
TCGA-CQ-A4CE	2.15068493150685	0	5.49863734909091	3.18356343189043	0.053008422559644	2.58073326936135	1.24828770365129	3.7721265149766	3.25836615111911	3.54475407895428	3.87592316963814	5.03453310356148	0.792584483029486	low
TCGA-4P-AA8J	0.279452054794521	0	6.23273399163776	3.72095389742246	0.0983358395435712	2.48382319911324	2.06796487716588	3.94868787637173	3.81028567069667	2.71442965290577	4.60867583797692	5.00142993417328	0.582716690191737	low
TCGA-CV-7446	2.99452054794521	1	5.39072625564696	3.48009158848593	0.39582913546372	2.83970106160136	1.23942999621122	4.48567017238001	2.95547590704645	1.13510883714545	4.39898077243061	5.86490450842535	0.972512663559966	low
TCGA-F7-8298	1.34246575342466	0	6.09557221360428	3.97711974709043	0.0386096003747257	1.88264004721108	1.93770496927123	4.10070934373089	3.51200775590425	2.60123396739378	4.16291686828821	5.78399392366625	1.09520800682426	high
TCGA-BA-A4IG	2.34246575342466	0	6.32481304900068	3.99111736775546	0.674920538537763	1.98293796262583	1.16086809181292	3.51220704465502	3.62930040989537	2.64095167460277	3.64989762311292	5.7095371856755	0.919347698998819	low
TCGA-CV-7427	13.041095890411	1	5.83687364476228	3.29364597797087	0	3.2610368367472	1.11011633739958	4.12765355692628	2.76334337511243	2.05322128733825	4.48022956545332	5.46230352927854	1.27966652927337	high
TCGA-IQ-7630	1.32876712328767	0	6.92820633916081	3.57010116796249	0.00910117180562538	2.64729174904219	1.59568429567579	4.59691268824399	3.31660359566202	1.8896834783273	5.04251150730751	4.52218091132788	1.20844047733754	high
TCGA-H7-A6C4	1.13424657534247	0	6.33214972367562	3.38616247478561	0	2.88318240694853	1.18198508952534	4.1929426629458	2.92095153824689	2.07315116824775	3.6168943869278	5.25833804572946	0.936353003364306	low
TCGA-CV-7091	9.26301369863014	0	5.58565182075414	3.02291664554007	1.90642507784139	1.85065109538334	1.12972629297506	4.06985499355136	3.24003024966214	2.44792288174844	3.84957730300124	5.03640018922513	0.425600502958699	low
TCGA-CN-A63W	0.953424657534247	0	6.10421660686326	4.01371395898493	1.18146776661335	2.30861848718755	1.37275025403184	3.98723205678364	3.46752088171149	2.26960192983891	3.77173073121773	5.49992880515209	0.648202308467009	low
TCGA-CR-6491	1.8986301369863	0	5.70083967041707	2.5041369261658	0	2.07713320604509	1.0090009892144	3.73674991007864	3.272224584062	2.12717753736417	4.1456539710347	5.05904666397456	0.673326699505065	low
TCGA-CV-5431	1.43013698630137	1	6.23819504063689	3.37191721443566	0.163988924232905	2.35136787783831	1.29777121701325	3.70803238979801	3.37080663848327	2.73960745786998	4.00974398400683	5.61407893552684	1.01933247453141	low
TCGA-CR-7395	2.54794520547945	0	6.5240190715476	3.1383802076765	0.0961926654295187	2.53904195096853	1.06690501682653	3.95500943533914	2.94792996039162	2.66022275360564	4.62672847791497	5.1798533087347	1.72577836448512	high
TCGA-D6-A6EN	1.2027397260274	0	5.80008818261012	3.22728254162973	0.0160561029763087	2.3590502554179	2.07887677570569	3.91193224792459	3.27573627287275	2.24459141177986	5.35524430819094	5.47100924811499	0.884523606072898	low
TCGA-CN-4736	1.08219178082192	1	6.20245194075356	2.83441455944873	0.0237996678254931	2.57470319925189	1.15233188659786	3.9597312847747	2.64480202971754	1.91462784170277	4.33299777383297	5.41152727321431	1.21449978067838	high
TCGA-BA-A4II	2.51506849315069	0	5.45913427237338	3.72744779229886	0.612972445212543	2.37131375465059	1.72012205268794	3.9886556204683	3.54193862448685	2.98961073556549	4.42661495289496	6.03399086071081	0.92997894757021	low
TCGA-IQ-A6SG	1.58630136986301	0	6.0002755625246	2.78991972334417	0.0103095957440689	1.89383356319913	1.22781422002182	3.5086798621065	3.25680279304357	2.50476148429499	3.75740143130292	5.36480632383097	0.710018930862993	low
TCGA-D6-A6EK	1.32328767123288	0	5.2772334288131	2.75864821477784	0.0338477193051585	2.04688369290117	1.62514260267107	3.66469807738924	2.70162613118949	3.54587806317916	3.88330421689001	4.61881046481193	0.602998144762367	low
TCGA-BB-4217	0.512328767123288	0	6.14387612254249	3.65862852850403	1.01379906285003	2.66535266441735	1.64607219969375	4.36163349791279	3.22187537974273	2.23969328760402	4.65216250754271	5.50596891651882	0.899038796717189	low
TCGA-CN-A6V6	0.641095890410959	0	6.05234531604337	3.74315556499204	3.39495423946362	2.67743127876035	1.44947856184223	3.93565808387234	3.57605829156671	2.80935976355524	3.5959202629076	5.31566525433548	0.209375427100449	low
TCGA-UF-A719	4.55616438356164	0	6.1896438455697	3.75057276644949	0.449463982735649	3.65493113483987	1.74515103217459	4.18554208534978	2.99983313506593	1.87245970732581	5.58035092809087	5.7288403273936	1.29858957118494	high
TCGA-T3-A92M	1.14246575342466	0	6.37704620645347	3.47465399554088	0.123958756323068	2.48940066401752	1.71596866766335	4.55949443427608	3.70207886629442	2.69076459564593	4.96801647904041	5.35880198197122	1.30580674772144	high
TCGA-F7-A624	1.03561643835616	0	5.54302696742321	3.78561302276454	0.0344404710016495	1.88899529029638	1.86358107288061	4.17030638746105	2.92426934746038	2.81629733007083	5.51288358930016	5.73340469297846	2.48806737000548	high
TCGA-CN-4728	3.15342465753425	0	6.24386672806201	2.9519949753149	0.0827033307057014	2.634257270773	1.28559625638098	4.21073026092928	2.82945440616903	2.0795801880211	3.62149886024646	5.68594479029859	0.957955719572866	low
TCGA-CN-4739	3.64383561643836	0	5.24319744130934	3.23597592101931	1.29637803694949	2.72110611211488	1.60238311026011	3.79210015088889	3.44793580755195	2.52849351144398	3.93427977147112	5.64048665615955	0.323956759136048	low
TCGA-CV-7425	4.70684931506849	1	5.91041340905698	2.74809029472108	0	2.20215706237004	1.13122958115484	3.85424451388148	3.06201118672653	2.70739870705806	4.13026128088399	5.27810766606873	1.04002940911975	low
TCGA-CQ-6223	3.91232876712329	0	5.96499014399478	2.66425070810094	0.0436808744320043	3.12259099312907	1.15810020750309	3.9705765726154	2.46676518366224	2.84667071895754	4.1792458379977	5.34641479820954	1.19579052524725	high
TCGA-BA-A6DJ	1.11506849315068	1	6.07210673514622	3.44233933589801	0	2.21075391120639	1.26911094835016	4.27273579346119	3.24010485554681	2.86425128733436	3.44018459040056	5.22638802464381	1.01061675068267	low
TCGA-CV-6961	0.208219178082192	1	6.49839518406298	3.66575051173423	0.444974189359314	2.05219180757368	1.26715542725827	3.31019651674869	2.66020845006773	1.84416658100652	4.78993353616372	5.5605147572765	1.60003428899529	high
TCGA-KU-A6H8	0.895890410958904	1	5.09471399847995	3.00756446819374	0.162168212593825	2.33526684980107	1.45923131775724	3.74323059885749	3.31121005140774	2.55649882008619	3.75162595688697	5.35101092350852	0.454012424976176	low
TCGA-CV-7261	4.14246575342466	0	5.38060228799573	3.86786316032724	0.436196206208448	1.97110993035163	1.28982387552692	3.86586769175756	3.66597167176848	2.04302404135372	2.89768811015349	6.29437687189515	0.572848773642014	low
TCGA-D6-A6ES	1.06575342465753	0	6.45176604310543	3.3899317291099	0.0160087858481101	1.97144520652105	1.7270291277486	2.87086642865339	2.90930454608297	2.14470148995508	4.32039682855169	4.81279857282204	0.579610322545273	low
TCGA-BA-6871	0.172602739726027	0	5.47448486287922	3.51086513611199	3.72985369098561	2.12305244510825	1.96141925058867	4.07385939930887	3.10753324636517	2.77067992251622	4.45224246542729	5.75540182179718	0.276319677063442	low
TCGA-BB-4223	8.82465753424658	0	5.4574049393181	3.68937665563692	3.65148944641921	2.98687485083179	2.083678031807	3.94531065342557	3.90469491190117	2.68398965884043	4.54025947291286	5.63548337106287	0.134571167910349	low
TCGA-CN-6010	1.72602739726027	0	5.61125551532927	2.96895344169712	0.203117583923949	2.4993171873203	1.70159957556617	3.64464383639688	3.35472375408507	1.71665335272175	4.73623905290183	5.76833823334111	0.568538000655041	low
TCGA-D6-6827	1.55616438356164	0	5.28090005051054	3.03825686784825	0.0214966214340653	2.44599805383019	1.77744056005446	4.18616568790832	3.18359130176962	2.91308565002435	5.30642720008992	6.12839131949899	1.59460091664998	high
TCGA-F7-A61W	0.0383561643835616	0	7.00271481013398	4.20352742173197	0	2.08557885334391	1.5747661966925	4.82987854537672	3.11970297570267	2.39223042582069	5.30746915318222	5.75850411476774	4.93352446763541	high
TCGA-CV-7410	17.5808219178082	1	5.98485183469051	3.738580321906	0	2.59230854044846	1.57553312343778	3.78711333928864	3.11681773623069	2.49670757604878	4.6193526707701	5.79945302309365	1.3761894420908	high
TCGA-CR-7377	0.764383561643836	1	6.10910887003976	3.41972560390965	0.512250553746893	2.34915082876857	0.946652464461749	4.34881330723357	2.71488184797816	1.98261705956191	4.42526047657006	5.39683134248495	1.79887096888654	high
TCGA-BA-5152	2.31780821917808	0	6.08582773249901	3.07750163304646	0.0234235647065087	2.0489571598163	0.582581580555552	3.7814184755528	1.99997834754934	1.74384402946965	4.1503555151525	5.61855534246477	2.72823890418161	high
TCGA-CN-5364	1.35068493150685	1	5.74947059956375	3.51796899974685	0.324172656850196	2.05979056045808	1.06672525082949	3.96947982897916	2.89814906804668	1.28692430187049	4.59395390276311	5.6192334892989	1.35281603776918	high
TCGA-CV-5970	1.11232876712329	1	6.14783347758884	3.12670574370263	0.0356759947791796	2.7275642358841	1.17915803537379	4.12957694366749	2.75021522180011	2.574797311973	3.86725094124533	5.58520280238851	1.3315312991858	high
TCGA-CV-7177	1.81643835616438	1	5.4985247320313	3.21485441584731	0.0589678288646605	1.89515392772825	1.05984948362419	3.95115197695322	2.94692557855349	0.907335790039741	4.421661703548	5.99478722818065	1.22464768445969	high
TCGA-BA-A6DI	0.920547945205479	1	5.82717322462668	3.63325334719093	0.0105612909577532	2.67838851290564	1.31640504261196	3.64268631063791	3.06158128379655	2.38283456442914	4.05444626724415	5.47220655569997	0.933105061161364	low
TCGA-P3-A6T8	1.0958904109589	0	6.29968550051962	3.6070782435368	0.0697924843721633	2.85513479251707	1.18866922190257	4.53311898101789	2.9000725904432	2.36950502343505	3.93741582170713	5.46678717794887	1.57365043092808	high
TCGA-CV-6955	0.915068493150685	1	6.15440374394852	2.62329356854489	0	2.38545584504506	1.09038094439317	3.22078883248186	2.48408890900056	3.03647615470144	3.65948951971423	5.11968574515613	0.897427501386051	low
TCGA-CX-7082	0.0301369863013699	1	5.70787139918278	3.93596148209537	0.0103871061311503	2.04007825439607	1.65952852384366	4.20257030119365	3.6405163006962	1.91596770238665	4.56386109886756	5.6003427189186	1.01565914995564	low
TCGA-CV-7255	0.175342465753425	1	6.0401665824017	3.9560883225488	0.0816950157881264	1.85471282297051	1.045441972044	3.97255424453905	3.28976108193051	1.28454914978184	4.37722857305641	5.06621580472006	1.18018251965729	high
TCGA-HL-7533	2.8958904109589	0	5.84970551352865	3.70401309110048	0.0262662950507189	2.13884757845544	1.51259315383184	4.39096506725414	4.37589026421557	2.14221431820888	4.61451552023962	5.40438809728724	0.788734332830142	low
TCGA-CQ-5326	0.243835616438356	1	5.79435762125946	3.66022237854588	0.0572844619218381	2.44196346421068	1.17606014503264	4.40731083222438	2.38959794461509	1.54235159356727	4.50872985914534	6.01294549262395	2.4870191358676	high
TCGA-HD-7229	0.865753424657534	0	6.09841524016175	4.98623903522446	0	2.59502801921958	1.18207598615021	4.69618351747272	3.31828440885905	2.21544388811209	4.16564452097913	5.25788179097811	2.2541736313005	high
TCGA-CQ-6220	2.6986301369863	1	6.41033392122803	3.28205511597081	0	2.41199787454116	1.17321718376075	4.05060322029482	2.78277732019718	2.25637905311603	4.21420253890884	5.24446412548737	1.47977882921604	high
TCGA-CV-A45Y	7.40547945205479	1	5.70233878944057	3.28907099705069	0.0626413627012125	2.95598449787254	1.97417413973637	4.14233894748173	3.61417767942262	3.2419506792047	4.2803099429482	6.41532210715175	0.896935183464378	low
TCGA-BA-A6DG	0.189041095890411	1	6.39559367757516	3.71830856234018	0.049782955882102	2.07911544755803	1.62453062670559	4.31593719842168	2.96096139847567	2.9832795736316	3.74099504135667	5.37211466351209	1.42717993109013	high
TCGA-CV-A45U	2.95616438356164	1	6.65850429851564	3.30270855645384	0.344026746749769	2.17258422126998	1.89423221279769	3.72873738666588	3.33306319614279	3.21648294748219	4.43587144256159	5.91169282461219	1.17560093927332	high
TCGA-CN-6013	1.72054794520548	0	6.18040578057507	3.18546815290882	0.0376699601886608	3.42277589515156	1.5987497689631	3.68949437535941	3.2187261825724	2.62036550921697	3.82737965971246	5.08885903946464	0.449291786255357	low
TCGA-CV-7413	0.805479452054795	1	6.24966052568399	3.36171314285866	0.0205222162276647	1.64906146103419	0.90633081951678	4.05305261091024	2.48275334733873	2.61721603438048	3.90102764706729	4.67451846188602	1.88615453849602	high
TCGA-MT-A7BN	1.28493150684932	0	6.34660300649654	4.6490600935498	0.0705086445638031	1.96110492335982	2.12233553044706	5.42893579991616	3.41635708353361	3.31497042676123	4.33683721312318	4.91618415081479	2.08470704805238	high
TCGA-CV-5973	7.23561643835616	0	6.08986321621928	3.20439859453681	0.0281567790997309	1.83447623880152	1.35734359976395	3.46301047030711	3.00299801100576	2.62376999103977	3.20599657826767	4.04326154632846	0.394432168221059	low
TCGA-MZ-A7D7	1.4986301369863	0	5.0981166350321	4.78768947944979	0.260368745271981	1.89948093407056	1.01907608341936	4.18690687205554	2.25290801373352	2.37106022134051	3.89578657626413	5.93826400520342	3.3535421164327	high
TCGA-CQ-5331	3.83287671232877	0	6.14995384034291	2.97122025366183	0.014982549250896	2.71251381781904	1.14669057818632	3.93487263740491	3.12649994812961	3.0399415847779	4.94534541343021	5.27222994092922	1.66269178035289	high
TCGA-BA-A6DL	1.70684931506849	0	5.79850342020302	3.44106938126703	0.202024281508104	2.81577881384718	1.62647405954092	4.52367376578988	2.9168267406446	3.09688696589758	4.6051355078245	6.00545347416668	1.90520173899344	high
TCGA-QK-A8ZA	1.00821917808219	0	5.31274156313862	3.10540016319651	0.589854674070008	2.11639610039832	1.68499605841762	3.96581692490575	3.07231222055304	2.24715976441476	4.45543466125287	6.2269332371614	0.875867728752111	low
TCGA-CR-7397	2.06575342465753	0	5.79429507935119	2.82327806071534	0.798129066575343	2.44023168968505	1.00108119194859	3.66898236919849	2.85009760230601	1.9022998374787	4.13053733883172	5.62627906894523	0.754922355289981	low
TCGA-F7-A623	1.68767123287671	0	5.45146878966195	3.11731105652656	0.0888443512700379	4.28567259758969	1.26318606834336	4.34989145458502	3.15555998327343	2.73304013879466	3.55153284843469	5.48870626887861	0.511746569224302	low
TCGA-CQ-7071	2.4027397260274	0	5.65118386465145	3.31487536819511	0	2.46331622351425	1.10433067645615	4.00252145147392	2.72780727518169	2.57287951171233	4.27683218008542	5.43239258354761	1.54583239478758	high
TCGA-CV-7178	5.93424657534247	1	6.15924208241833	3.09070561296884	0.0275939809771743	2.4749618048231	1.17324744328894	3.70182952267428	3.23838632686009	1.71426726059721	4.95002719295418	5.83522600731868	1.34035661878307	high
TCGA-CR-7371	0.257534246575342	1	6.0108735634171	3.84605571058542	0.214944389614795	2.31592294248541	0.935281657145223	4.26153211786556	2.93212542943225	1.77892097484055	4.1413867131151	5.83654473011307	1.98434673320137	high
TCGA-P3-A6T7	1.33424657534247	1	5.38339075777514	3.30539099433063	0.0812088078098603	3.27496931136813	1.36766890752634	4.28376695666157	2.42659117938302	2.75756400931445	4.34485667323803	5.37120656140761	1.27281082722731	high
TCGA-CV-6436	5.2027397260274	0	5.26672393527901	2.37008715770577	0.203957499868333	1.52938400172626	1.24209685227406	3.95084646242492	2.77927170303029	2.25087393473999	4.56064287290311	4.20346901000778	0.629146724649724	low
TCGA-CN-A641	1.00547945205479	0	6.17135538375561	2.95620456061216	0.503978957218658	2.70099136486892	1.80349246613457	4.27818940873099	2.84482279338746	3.45225377582699	4.41364449758011	5.15730903127314	0.967533671276787	low
TCGA-CV-A6JO	0.53972602739726	1	6.08758205356109	3.06280984806828	0.115225082977709	2.56944072091076	1.41222199890098	4.12261643955111	3.12974262051677	3.10258072478331	4.76858176444667	5.36744181784432	1.4686702904118	high
TCGA-CR-7388	2.25479452054795	1	6.29779995450282	3.39724479720262	0.378528656529716	2.84017107870255	1.69183191985558	3.88574930795675	3.15336271895621	2.84696356091841	4.13672719479409	6.12788550220014	1.04272331135954	low
TCGA-CN-6994	2.01369863013699	0	5.79704213889717	2.4533151686805	0.0143029617414707	1.89783188259828	0.778742315688205	3.31173728134733	3.08822431759286	2.11731637340862	3.94920838844137	5.4660420098916	0.839411192690079	low
TCGA-KU-A6H7	1.03561643835616	0	6.10377280426239	4.06038173937814	0.498130089059217	2.05061639797386	1.70057559592981	3.91014360886706	3.29859435166081	3.29318829933467	3.99814597519627	5.28062940806011	1.03031458914246	low
TCGA-DQ-5625	3.1041095890411	1	6.1749468690057	3.84239193583172	0	2.22447689911387	1.1084344883064	3.69078361941924	2.91204502681343	2.41152549484188	3.70479773142809	5.38854326744184	1.32803548475057	high
TCGA-UF-A71E	3.5013698630137	0	5.37554663648246	3.57228441799205	0.401213617874399	1.8786698098376	1.40742559520788	3.91091109984112	3.32756702268053	2.51274639581752	4.231624757342	5.6237770415012	0.952178271824218	low
TCGA-BA-4076	1.13698630136986	1	5.88044456185962	3.25449803030186	0.0854291590932214	1.40624308519453	0.814594034631694	4.23542712868399	2.92782270283731	2.18968127018954	3.52460890280972	5.81041909950594	1.88211492798644	high
TCGA-CX-A4AQ	4.26027397260274	0	5.67556269555877	3.35355219560249	0.26342065272919	2.74537711377584	2.72897311378618	3.84294462961768	3.91539113834125	3.96046823568196	4.73373450842654	6.52915848379635	0.638169219246209	low
TCGA-F7-A620	1.48767123287671	0	5.88534234069803	3.52384313423074	0.0271275836119784	2.68565615040893	1.32605105453849	4.76995773107049	3.03130952851744	3.15428072554832	3.93337337529542	5.23809770688032	1.53851945136018	high
TCGA-HD-8635	1.9041095890411	0	5.35047562380174	3.56125169926654	0.388611116749911	2.42114257246285	1.74207403935006	4.40633933046914	2.85051653956176	2.52837469750051	4.24029651920693	5.29483502331692	0.869773135146839	low
TCGA-CN-6992	2.92054794520548	0	6.46410742931882	4.16904904694862	0.908166953070207	2.09335858433643	2.09126273727061	4.16859502040658	3.46625228943147	1.93832209124953	4.91944819313274	6.07696600593515	1.12254538892667	high
TCGA-CV-A45V	0.0876712328767123	1	5.68489744150534	3.15817293921763	0.0145323353125515	2.6898282343182	1.39997533681889	3.84121010343507	2.97793533861221	3.62884406228732	3.80273368653318	5.12516776367011	0.889895496209166	low
TCGA-CV-A6JZ	1.95616438356164	0	5.85984907867213	3.24983804116338	0.136908321069638	2.97675091274526	1.53937494018664	4.13003043339006	3.51748073466779	1.82403482095086	4.5397874641973	5.34740795616487	0.600863434996671	low
TCGA-CR-7398	0.427397260273973	0	6.76261043948408	3.90237389200151	1.93752092945924	1.99392930439051	2.13252131705643	3.72923213848262	3.91719355230337	1.51490449800532	5.42429988257055	5.13383364852118	0.38380708804893	low
TCGA-CV-7095	1.56712328767123	1	6.78772852112205	3.27639676728378	0	2.45169749889272	0.678885023756258	4.11039528371455	2.74898395895006	1.29273741269664	3.66355657907968	5.75304092973982	1.7462762630458	high
TCGA-BA-A6D8	2.32876712328767	0	6.57162473058532	2.86014239904806	0.931956617970082	1.80393790600104	2.51495136848615	4.47455919397936	3.76669068857447	2.45878220556641	5.1394642278989	5.61081594829841	0.59210121662439	low
TCGA-CQ-A4C9	1.93698630136986	0	6.26012839649781	3.22771871492144	2.45950255283147	2.21646242995341	1.71051444637996	4.05693895668802	3.49703110535468	2.73801061787215	4.55139828247354	5.70247652147014	0.476486200921308	low
TCGA-QK-A6VC	1.03561643835616	0	6.39014908244761	3.4280523027355	0.0308327418548661	3.36195129363646	1.37011219201352	3.94400249458653	3.03984190582627	3.70156792754802	4.49012262216332	5.41318930859553	1.63023792767453	high
TCGA-CR-7391	2.5013698630137	0	6.08704228830564	2.79333983338931	1.26649093446984	2.51455155517923	1.10731639293346	3.70658891888679	2.8491945498221	2.16628286484125	3.75858538400649	5.0407225034538	0.448686893291888	low
TCGA-CV-5435	6.35342465753425	1	6.35186771702586	3.45327373530259	0.290720947319865	1.61794086297356	2.0819187596178	3.87666766909232	3.5525448979713	1.37126721735917	4.46082336122872	5.83713299219526	0.631989581969163	low
TCGA-CN-4725	3.16986301369863	0	5.77970303290555	3.4672659951116	0	1.73871299962195	1.08920088985887	4.03668331166861	2.92982126326683	1.52738730501242	4.64657234885344	5.27699918018414	1.55248160569471	high
TCGA-IQ-7632	1.20821917808219	0	5.9854929910137	3.28409587882335	0.117740678882665	2.5233106169295	0.918928143933581	3.66875220943458	2.64890557070585	1.6148767914354	4.3947154451523	5.19201339393377	1.18418522546257	high
TCGA-BB-8596	5.92054794520548	0	6.03618250605895	3.5394509398223	0.0392705730004907	2.91541487224889	1.901824300588	4.11436836888178	3.08487428931601	2.06849189016785	4.31312120180387	5.70680839165184	0.789250090203146	low
TCGA-HD-A634	0.356164383561644	1	5.79423662867868	3.34543931328708	0.0930969306374916	1.78388817225226	1.79049958755784	4.03787474329763	3.13631617206523	2.34915824121011	6.39288954889485	6.49161320086607	3.75268269175338	high
TCGA-QK-A6IF	1.47123287671233	0	5.47586358020194	3.34120393419379	2.69065082667726	3.0530146884356	2.45907516032785	4.14456393919869	3.61531701486287	2.77269426952728	4.34931240750721	5.64363503706023	0.148814186384627	low
TCGA-CQ-A4C7	0.967123287671233	1	6.56056421078477	3.1773448652711	0	2.86549341077021	1.7516500480142	4.57221891670619	3.62776293738839	2.4563663872445	4.85737043099069	4.97993617327165	0.895793960891319	low
TCGA-CV-A6JN	2.48219178082192	0	6.15248626572208	3.17629064936432	0.104498725753268	1.98530622876992	1.82579685085601	4.20841454371442	2.81544187885467	3.32628150002013	4.41193985582618	5.13796281861882	1.34901701032593	high
TCGA-BA-4075	0.775342465753425	1	5.95391599330324	4.83814849459079	0.097026128263485	1.65228323072106	0.746372021606364	4.57759300374654	2.30485952070735	1.31239461466648	4.48900110585729	5.65129494117298	5.8194300610134	high
TCGA-CQ-7063	4.79452054794521	0	5.82750162163368	2.9500325515792	0	2.76737263746305	1.53128180463733	3.77629428702704	3.13248248270439	2.63153658021875	4.58972131885509	5.27313026975601	0.794067289525934	low
TCGA-CV-7437	1.38630136986301	1	6.73913267571667	3.43821001913735	0.16940477760348	2.05465830263411	0.828682586536849	3.50355763999307	2.85655279604025	1.49238001951991	4.45135126540321	6.1083803061831	2.27523880603817	high
TCGA-MZ-A5BI	0.594520547945205	1	5.39155859938414	3.90269988807746	0.980195269362458	2.93934438757822	2.23275776409743	3.65284353385328	3.89628693462914	3.67894291370717	4.5321158529117	5.5560562247024	0.389158584666086	low
TCGA-CV-6003	4.56164383561644	0	6.20986750714048	3.95844032863273	0.04308507097932	1.47826368807507	1.19042568890265	4.02145163179694	2.70416551041768	1.44976031896086	5.14611711462254	6.27505516774573	4.30487363575421	high
TCGA-UF-A7JC	1.4958904109589	1	6.46527843733231	3.21239221005209	0	2.35109196107192	1.4412895282442	3.86400976710156	2.90629525397872	2.39844911478462	4.23966928088755	5.52126924245852	1.27376729507623	high
TCGA-CQ-A4CG	1.17808219178082	1	5.51532626047641	3.69239232695467	0	2.07459737116242	1.21253788887666	4.11855320409291	2.98352582086923	2.11863819204989	5.10263327678912	5.54953956519478	2.17162103960654	high
TCGA-UF-A71B	3.61369863013699	0	6.44637542451138	3.84613798728965	0.0355891208089664	2.43871327187673	2.15984030136319	4.12350527504133	3.40380403522316	2.09909961702764	5.3020708981847	6.40965494575857	1.72645521021004	high
TCGA-DQ-5631	1.5013698630137	1	7.30552564378942	3.10754500775822	0.104180296023209	2.07014971320848	1.5371116131135	4.03631104410369	2.92767271057155	0.954475493820234	4.5108523698917	5.22581987556061	1.04219504139637	low
TCGA-CN-4726	0.389041095890411	1	6.34462692910824	3.56774843951302	0.0132818151770324	1.64170089099017	0.902504308268626	4.6957233842916	2.65450522778551	1.7022585330482	3.94650744838296	5.4261835763098	2.6683683504784	high
TCGA-CV-6934	0.178082191780822	1	6.84733838329243	3.22940404957195	0.00744696124449469	2.29926038213664	1.15130360197177	4.40958290275385	3.30484318515344	1.67660578053262	3.80126805626095	5.40125379916406	1.13341801866138	high
TCGA-CQ-A4CI	2.6027397260274	0	7.19246215598714	3.88370631297239	1.05880079795134	2.33942931406181	1.66914810491959	4.66642704967803	3.91545455922319	2.25357900784741	4.41889964275642	6.04199333105806	1.25313095214979	high
TCGA-CV-A45W	3.83013698630137	1	5.87804728801663	3.50475255058787	0.132674126474872	2.78836926293592	2.16180814755673	3.68167440991462	3.65195876369146	2.85166724559617	3.9987605091766	6.10931555472067	0.507833525274684	low
TCGA-CN-4738	1.19452054794521	1	5.89463025132716	3.50452018058405	0	2.86215481013308	1.70271163335317	3.84291828894159	2.90918157651644	2.42450821784498	4.37113847883327	5.37816081531662	0.865243429943831	low
TCGA-HD-A6HZ	0.304109589041096	0	5.34551822496828	3.15295942783768	0.0682943655876179	2.98642426374115	1.16421005344304	3.69320551633213	2.70320827332392	2.79325599381065	4.17274600908507	5.1475812838848	0.875961248729267	low
TCGA-QK-A652	0.978082191780822	0	6.51059265056027	3.61215839750208	0.171675488625637	2.7547762044723	1.8208129874968	4.0902131236796	3.20699258557389	2.79389327641727	4.29606823788317	5.44442707458947	1.00387441306807	low
TCGA-MT-A51W	1.1972602739726	0	5.88217741985997	3.4488370048518	0.256858175707863	2.1953318637444	1.39252379968925	3.95064170947112	2.93957271317747	2.93667000070142	4.04491620878617	5.04258711172661	1.02932745879275	low
TCGA-CN-4731	2.72054794520548	0	5.52935718831035	3.8312285109519	1.40240703050437	1.82601946317739	0.826378243626314	3.59891637658614	2.36923303610081	0.969779851156086	4.07321298864869	6.09453718836191	1.2027369222011	high
TCGA-CV-5436	1.6	1	5.89807339981211	3.55029579646758	0.116475917371827	1.37952286683548	0.966538735361643	4.37878772538893	3.59465423835368	1.88904761120289	4.13618423915296	5.40014588698308	1.45278002234779	high
TCGA-CV-A468	1.27123287671233	1	5.74200447118357	3.13730382130798	1.07897137222786	2.43373541928619	1.75587928058644	4.51706381593222	3.32718564785487	3.50967614071511	4.14040762355247	5.14248439812315	0.636520325760106	low
TCGA-F7-A61V	1.05205479452055	0	5.92040577863014	3.23063636775546	0.776197117743906	1.30598324992723	1.85110985830055	4.07958265132598	3.73766544594146	2.73215992754934	4.02573823810191	5.2346575647841	0.522432963676124	low
TCGA-CV-7103	4.35890410958904	1	6.19342712767229	3.50067500227203	0.168006921440714	1.36095329864771	1.05791388870064	4.05397512097841	3.37685915540699	1.79351186436049	3.42048499608815	5.5408841612984	1.03882581724212	low
TCGA-D6-A6EP	1.16164383561644	0	5.20204305160612	3.34631807383253	1.26671138986362	1.12041143744135	1.90355303161198	4.21612840236196	4.11339288097172	2.80635313065467	4.50026187650534	5.87896191074125	0.554020832294368	low
TCGA-QK-A6VB	1.23287671232877	0	6.56426012967204	4.16023439846627	0.192308626643427	2.69484476494542	1.97398408767097	3.75957250362023	3.69960359652539	1.51635997202771	4.98730199390835	5.96538086844952	0.903224783917983	low
TCGA-CV-7438	0.531506849315069	1	6.13192576226429	3.64229632035438	0.0243613898059388	2.40133915589487	1.6132070069165	3.96384176251627	3.42698402101626	2.0701351240757	4.38893867302648	5.69421046411898	0.979140442352327	low
TCGA-H7-8502	1.25479452054795	0	6.06340307845664	3.70385846951753	0.0182653022442064	2.19732063002987	1.44522120634202	4.27668924553955	3.20890237887219	2.19659293877064	4.63936790620507	5.82077392611733	1.82446205850953	high
TCGA-CV-A461	5.65479452054795	1	5.0292269650386	3.84185250901712	0.0397684437786509	2.78136040602231	1.86912139010575	4.33870173195883	3.47598538236465	3.14297092625309	4.51593857359808	5.3030091613877	0.802703088713958	low
TCGA-CV-6956	0.594520547945205	1	6.82463933514586	3.51635498820725	0.115582089341774	1.83901137418165	1.84917877233116	4.54743248037884	3.20826925062683	0.949909420196586	4.75915215738455	5.55812673437695	1.22399694211755	high
TCGA-CR-7399	0.495890410958904	0	6.85444493130785	3.31854021842723	1.15518451305066	2.19172312740525	1.07159480259086	4.10695014351598	3.12619869850556	2.09295472261929	4.08938862628948	5.58837387680219	1.15290251396847	high
TCGA-CV-7242	3	0	5.48380918110237	3.53201891935191	0.238609416615239	3.15646708366709	2.06529109662409	3.81254312986815	3.52175274956516	2.96376764252234	4.33158436755085	5.69698267870494	0.487905150856106	low
TCGA-CV-6942	11.7315068493151	0	5.60888568951556	3.29044831080355	0.538328357527152	2.63914832990823	1.47331836190405	4.11471659969012	3.26805124957525	1.93822379272667	4.08032929953113	5.03882757887553	0.465734317970019	low
TCGA-UF-A7JV	0.246575342465753	1	5.52436436378123	3.59568346448987	0.0100850961047857	2.30905380528224	1.8845980833455	4.41246559750492	3.21236240926932	3.02718006618436	4.72177315959496	5.32951922221137	1.21393751195607	high
TCGA-CV-7100	0.750684931506849	1	5.28022210532293	3.92401366561293	0	2.5125240201365	1.32562507782804	4.29359498223821	2.81680658961218	1.66258089822208	4.85433918478859	5.98191316354268	1.96824473016856	high
TCGA-UP-A6WW	1.41917808219178	0	5.45093412504273	3.08202116882366	2.77815939680727	3.14396777324115	2.37473761340336	4.30805079791963	2.37039591024687	3.54711143289174	4.91938642153928	5.4929552702381	0.414424512864216	low
TCGA-CN-4737	1.71232876712329	0	6.68108594616239	3.13816060582964	0.0128835698959693	2.37706064030521	1.66424444657536	3.76199197191819	3.31311644968793	2.00545323259158	4.22640554986756	5.47601464852218	0.75455334708585	low
TCGA-CQ-5325	1.79178082191781	1	5.86609968045461	3.42067691213534	0	2.824103524803	0.956646555877353	4.40548457396161	2.9375127394618	2.30163513550295	4.27508251329116	5.4350366237658	1.68013370581635	high
TCGA-CV-A6K0	1.66027397260274	0	5.70783325271261	3.50824764839114	2.3596458763479	2.65408097918266	1.67139770022018	3.96178097014676	3.22101404899369	2.85326883028877	4.26568043299173	5.36367902995578	0.369319119733055	low
TCGA-HD-7832	0.958904109589041	0	6.05848037820341	3.3555831347833	0.0102535872576822	2.24238193284698	1.00619435075639	4.43071282243442	3.37347268819858	1.86828022961388	5.14922332008533	5.1544980961258	1.85658177254931	high
TCGA-CR-7379	2.83835616438356	0	5.33603460048734	3.20962723343694	0.0436791406012996	1.91442443114547	0.811180873710297	3.93165049306096	3.37410500754586	1.14378304596714	4.98732756784616	5.59393731322523	1.31826441811437	high
TCGA-CN-A6V7	0.515068493150685	0	4.98514974143938	3.37281987228204	0.543451019662692	2.31444234033939	1.82079531823236	3.8634805809319	4.30971427161026	2.56283513021688	4.58160078921136	5.60510828285941	0.354772492824654	low
TCGA-CR-7389	1.07397260273973	0	6.25649160982504	3.20244717303887	0.190530203391902	2.43592281852844	0.994581988444371	3.94771317611656	2.6837109167028	2.14566783677279	3.64415501100276	6.00729236326802	1.50645710880988	high
TCGA-CN-4741	3.47397260273973	0	5.56289046403398	3.48185023905057	0.454505412535797	2.60735473824738	1.21910773145328	3.98344223779523	3.29046201210357	2.66446706811278	3.83316931358116	5.5829442797983	0.804337477927921	low
TCGA-BA-A8YP	1.36712328767123	0	6.43665548810654	3.63826202801999	0.0391050182989135	1.71575702327058	1.27868632477368	3.7342808674797	3.55101791434377	2.38730879714499	4.22948010550405	5.88461699828124	1.54184896086226	high
TCGA-BB-A5HU	2.14246575342466	0	6.16189321875483	3.9098039819677	0	2.37608512527959	1.48623500808488	4.0175060008523	3.32966973890804	1.92526150640198	4.78631910720228	5.92337913155087	1.64722006729242	high
TCGA-UF-A7JA	5.18904109589041	0	5.93716313721375	4.06462299061678	1.23585962354614	1.98297995583701	1.84221829026507	3.99262065447248	3.25593095132308	3.22183633483052	4.97068488667551	5.69099828746541	1.34654144071737	high
TCGA-CR-7394	3.68767123287671	0	6.12795237948139	2.89646789073025	0.017459544133172	2.78658955116444	0.791648748167881	3.89148574002191	2.7699900632554	1.39620292226642	4.04972577948074	5.62315258081926	1.12195266029845	high
TCGA-QK-A8ZB	0.810958904109589	0	6.50576124856606	3.27331325034053	0.0546413248559801	2.07372398662375	1.03219138797931	4.16093158837873	2.86602882666977	2.87522508662259	3.45421012275988	5.42742298142157	1.64857621710579	high
TCGA-CV-7568	2.53972602739726	1	6.09359516200976	3.45496638976288	0	2.09739895182589	0.850831749477077	4.43704221332375	2.47291973033545	1.78702656140862	3.57537457599557	5.51526281517145	1.94920659036965	high
TCGA-D6-6516	2.11780821917808	0	6.31394056270099	2.67877305210196	0	2.48309518166405	1.11326710576523	3.63980762696829	2.5619431554371	2.88828899845707	4.52457078255683	4.69471349065186	1.24542546131297	high
TCGA-UF-A7JS	1.86301369863014	1	6.51438213808513	2.31793006734933	0.0275323169540984	2.64327126336501	1.97848254748795	4.85725837759431	3.4966339106297	1.84889791763712	5.19214058504511	4.46552625222338	0.544961459113436	low
TCGA-CN-A642	0.224657534246575	1	5.56166238158011	3.62642816150783	0	2.23945345682633	1.91401502612345	4.438909115487	3.70641086649968	2.55015040868701	5.51544009423141	6.1248893128402	1.72860089232865	high
TCGA-CV-7407	2.96164383561644	1	5.82109383513647	3.2022265022259	0.0607355622197829	3.12050064210948	1.2578368752734	3.73215838338095	2.47113220469158	2.1105107493526	3.84124646804885	6.05092698791874	1.08124243476165	high
TCGA-CV-7090	14.3890410958904	0	6.55971132143189	3.5508736307388	0	2.12006643873671	1.15082264571051	3.77115281625986	2.94758636765222	1.55596513002598	4.68617871691745	5.64626236896757	1.84732430145217	high
TCGA-F7-A61S	1.57808219178082	0	6.32398349533097	3.86603460979161	0.269176520881788	2.53768130413334	1.64587998949247	4.44125016883628	3.09598737197306	3.64032349499114	4.53363185514843	5.38033588835968	2.05690247124938	high
TCGA-CQ-7072	5.34246575342466	0	6.48806799377137	3.65730910712748	0.557101684353541	1.98964090427288	1.65482427399885	3.93399979333293	3.06434033053337	1.64135017847859	3.87283218150499	6.00218073094038	0.912645425457531	low
TCGA-BB-A5HY	0.879452054794521	1	6.3354734710671	3.91087808808456	0.0395104216735895	1.75637378203614	1.50246800672152	5.06389738194102	3.15240183527097	2.68533138724373	4.58702464993548	8.01266127846859	9.20018416945544	high
TCGA-CN-6988	0.871232876712329	0	5.05619694837841	3.05923874942438	0.0390673394541252	3.67672864552119	1.66969077886621	3.79464622139165	3.33966118481387	3.03661337683752	4.20406835558294	5.3734386722407	0.413881801937498	low
TCGA-CR-6473	3.08219178082192	0	5.43169014520903	2.902264370303	0.790426576953122	2.80261196600668	1.50413736351624	3.95667687460532	3.73480842093282	2.67928394536828	4.82735742924878	5.85129084555673	0.613008206268259	low
TCGA-CR-7372	2.07945205479452	0	7.2581469979316	3.19881203930816	0.103519021414978	2.22907990274314	1.00967279835682	3.60448289105284	3.28775679166899	1.73338366570236	4.10832045030258	5.29915437929291	1.13014710724191	high
TCGA-CR-5249	3.15616438356164	0	5.75852291592563	3.5597697907717	1.5357168733098	2.84269074432626	1.32355366935755	3.79575156265833	3.26929048401396	2.95656886035037	3.84396669482335	5.39428011308261	0.490721682928258	low
TCGA-CV-5430	11.6191780821918	0	6.39452247033526	3.39544951110188	0.0821927201013072	2.88259225916845	1.81015373287789	3.36897844071117	3.47407813947941	2.52973346692335	4.16850256685575	5.83122889829052	0.610029863438086	low
TCGA-CR-7382	2.18082191780822	0	5.98178267685417	3.29134795965043	0	2.73315477885524	1.37467030060259	4.34268035367008	3.10754838866159	2.03969174791609	4.57922411714333	5.3824183641941	1.17357345913496	high
TCGA-CN-4723	4.65479452054795	0	5.79221373645858	3.06507072852592	0.175554256352335	2.21375870478839	1.52788104591574	3.89791781971583	2.91748714239521	2.71316605407666	4.52535107068432	5.36990370129632	1.08375290773981	high
TCGA-CN-5367	0.964383561643836	1	6.05384387040764	3.78742477747493	0.0104286433838401	1.8813578360577	1.18795042736625	4.60976608370942	2.82422764554667	1.16200956914242	4.99298633913365	6.11890359303721	3.35455396287758	high
TCGA-C9-A480	1.05753424657534	0	5.88297833356658	3.01582351430556	0.0369066514731257	2.75709662353012	1.09201605459951	3.99196155065914	3.03051281097598	2.99829784952915	3.33133017746003	4.42811486646269	0.556882106620322	low
TCGA-IQ-7631	3.21095890410959	0	6.50498294847509	2.44200345368289	3.21325702735552	2.31359662068547	1.47265555460998	3.90162965051554	3.14117067431845	1.98755327498172	3.35332939145752	4.8669641882885	0.122962102795072	low
TCGA-F7-7848	1.54520547945205	0	5.7437700554174	4.06145847563536	0.0478445516893462	2.81353112449959	1.68746640865245	4.19187518341438	3.46998211632584	2.2055545126317	4.7263937566825	5.67004945068316	1.10605144143268	high
TCGA-D6-6824	0.210958904109589	0	5.99955766094453	3.72273546275229	0.166266748403275	2.93303031317192	0.997137896484753	4.48914427149115	2.99853200671388	1.78329448882165	4.18064956507843	5.54321331792615	1.48700134023773	high
TCGA-CV-A6JM	0.531506849315069	1	5.79834524405395	3.28459921611242	0.0151068550855932	3.039491587174	2.01717274183783	4.03487771417342	3.34052997610696	2.20571161434944	5.92647889415294	5.22301179717626	0.926827044263545	low
TCGA-CR-7374	0.0821917808219178	0	6.88131258472076	3.86222226285331	0.39077661910848	2.71499416737268	1.39033814609561	4.21001878391783	3.92393806834766	2.06623352839881	4.60777376872272	6.39589796964289	1.59257369059355	high
TCGA-CN-6998	0.126027397260274	0	5.87194260091126	3.35768262306	0	2.86023784620571	0.902994017015053	3.92074362479079	3.43680680659088	1.88805569090025	4.18189514803868	5.18964170146658	0.830204852001872	low
TCGA-CR-6493	0.772602739726027	1	6.3557225542381	3.82709047978672	0	1.98270176332057	1.02372607124751	4.13543839426674	3.55709336444485	1.47425358447891	4.92699485324212	4.72701656699207	1.37600417906398	high
TCGA-CR-7392	3.9041095890411	0	6.82401675597809	3.5759348300592	0.0824873453542435	2.59601862506464	1.01495148040811	4.25680830458396	2.96626861162535	1.53216995455091	3.95929347283537	5.39475621221922	1.44660961475047	high
TCGA-T2-A6WZ	1.32602739726027	1	5.91855276757237	2.96582997440539	0.108292454227082	1.54554511366448	1.29538685456816	4.43404789894921	3.87242272913217	2.73120973099812	4.55416068721143	5.29768918699835	1.19456471800688	high
TCGA-T2-A6X0	0.591780821917808	0	5.28787225876559	3.84356456382851	0.34097346967256	2.24014198005451	1.63159245216754	4.04967987537423	3.35400163382516	2.51039171390973	5.01422404660623	6.05715362048866	1.45541755718027	high
TCGA-CR-6480	0.991780821917808	0	6.2013079134145	3.73133777201839	0.0334495330347651	3.02027827544037	1.03618584245076	4.02515314292273	3.45148255390553	2.62501293244909	3.86906460734717	5.33057317590939	1.05844576640421	high
TCGA-CR-6470	4.16712328767123	0	6.21167009199448	3.76499581456163	0.529086926678233	3.25428292125192	1.3668374240337	3.51798546143329	3.36958480074242	2.24001293081861	4.73713982326513	5.81907974473388	0.932499278107407	low
TCGA-BA-5151	0.520547945205479	0	6.27653629081475	3.26695382138217	0.00743300181513201	2.94916923804426	0.957570190135175	4.63441383532846	2.82764969557315	1.98302806317956	4.78227041586992	5.60617012428036	2.47009609138385	high
TCGA-HD-A4C1	0.0301369863013699	0	5.82539077338034	3.59559230077973	0	2.58388097770769	1.42858653164177	4.26703057609014	3.04227683274753	2.57059335092924	4.65854574263571	5.39006255246538	1.53038551200534	high
TCGA-CN-A499	1.46575342465753	0	5.21346439622312	3.8171353797082	0.0765774181345627	2.57979462933813	1.36335751251897	4.44000930365617	3.4904496580572	2.20687218160457	4.66606844801475	5.18509189733926	1.00417358017094	low
TCGA-BB-4225	0.4	0	5.81982889787307	3.12123183962644	0.0227844479606426	2.79047398769196	1.35164108714572	4.16347566933824	3.32503606103572	2.42563064942847	4.72692540783288	5.71810895199594	1.21369146463894	high
TCGA-CR-5250	2.18904109589041	0	5.96725663055314	3.56608206207422	3.48811031593567	3.29654761385351	1.61753302783203	4.08814096243254	3.87029262386934	1.99191643214069	4.39485560663835	5.31282728333428	0.145077870312845	low
TCGA-WA-A7GZ	1.71232876712329	1	7.35816595774018	3.10839392420772	0.128506033169623	1.74346463381046	1.23101373269875	3.80604309815357	2.79435848555369	2.14501621634218	4.57652128598041	5.52655889120356	2.32762729398596	high
TCGA-BA-5556	0.49041095890411	0	5.69995161483269	3.06542078162547	0	2.92650531190583	1.27748407455996	3.78271157727844	2.95311378820612	1.89005077151269	4.71718517196636	5.1433318689378	0.810453756367894	low
TCGA-UF-A71D	3.43013698630137	0	6.40794194343249	3.34045318663001	0.0481104863136711	2.99071406210921	1.1827844132531	4.41987847951144	3.46117761537834	2.26456976680156	3.60949926470453	5.87022361599358	1.02840537655112	low
TCGA-BA-6872	1.05205479452055	1	6.30092619375389	3.26421295902683	0.374536734792055	1.62319815456068	1.4248828410738	4.02506675253934	3.22216223069296	1.74997970176651	4.58453540017185	5.22758747396017	1.03748878162262	low
TCGA-CV-7253	0.989041095890411	1	5.24493534085967	2.63913898932986	0.341826054013872	1.87689846283418	1.06136313008713	3.8308310621743	2.66121240196538	1.86161992803632	3.44989169917904	5.71884022011756	0.696044225653188	low
TCGA-P3-A6T2	5.93150684931507	0	5.97561799404396	3.71941335522655	0	2.45692982739684	1.66390436561244	5.09908416467881	3.38845216956038	2.53904575816993	4.87539075900318	5.349446450659	1.8389713176075	high
TCGA-CV-6953	4.4958904109589	1	5.69893909625693	2.16414030798197	0.0140649203964958	1.97816008156378	1.23915649135534	3.94504799992282	2.94114667795636	2.85355513036092	4.06002852971082	5.28141112832806	0.867713299623011	low
TCGA-CQ-5334	0.353424657534247	1	5.95665491987619	3.62308019775715	0.0141517046788409	2.25902110869531	1.18411545803731	4.32944731100928	2.95788649680816	2.06807425861355	4.80528419928517	5.14338936629575	1.84419601644868	high
TCGA-CV-6962	0.345205479452055	1	5.7974919932061	3.88565021784766	0.133474130970235	1.38953233391827	1.76268468874544	3.3788468585128	3.45741583456461	2.63829562130569	4.58861430614228	5.74386403202985	1.1402150312245	high
TCGA-CN-6023	3.04109589041096	0	5.93694817255365	3.8063786963624	0.283580901678776	2.81368486585683	1.5501311381718	3.79619167338023	3.41191497701127	2.31944978133143	4.78655545372431	5.87672834823829	1.10699325633353	high
TCGA-D6-8568	2.07945205479452	0	5.54291521784291	3.48431548080661	0.0191598422874502	2.61164601975601	1.52004985758829	4.12787388493493	3.30000502969858	2.37337360232516	3.77730986711644	5.26601249966805	0.61843007124719	low
TCGA-CV-7423	8.38082191780822	1	6.30447305165759	3.1437012750812	0.02018790668518	3.19901831263991	1.59471240826879	3.92479614783969	2.98460742987923	2.07959564317244	4.77401078697023	5.18530675135931	0.836415363242852	low
TCGA-CQ-6225	1.1041095890411	1	5.53349612747179	3.34299423385864	1.00701850058275	2.68080487148154	1.23002999388337	3.5144487888873	2.94738537868836	1.50807236904839	3.76719413108612	6.08675067300258	0.508784813481409	low
TCGA-RS-A6TP	1.41369863013699	0	6.64974845814125	2.7998685039223	2.14777854795174	2.64343961290086	1.5235989557224	4.13143394645545	3.64144871157417	2.49667291444985	4.22486065822585	5.11654683004404	0.311156780227223	low
TCGA-CV-5440	8.95890410958904	0	6.09864692330601	3.15621103643976	0.726216983965161	2.64995939454484	1.14784348877189	3.55202202151488	3.78802306781127	1.73121599474937	4.09900906538001	5.72773334967112	0.472221481175654	low
TCGA-CQ-5332	0.868493150684931	1	5.78979922877775	3.82897135985913	0.324876824353662	1.73523708436069	1.03820309554256	3.52492438243407	3.44801838566976	1.68162136282447	3.9653488162336	5.35014256566793	0.810839145035527	low
TCGA-CN-5355	2.75890410958904	0	6.04619340418567	2.59464123330903	0	2.72483704116188	0.953737905272595	4.21501970230315	3.22137625275297	1.93381390206423	5.0232822927727	5.15190633381963	1.22953033188503	high
TCGA-CV-7415	1.9041095890411	1	6.29766840654719	3.25465012175631	0.0562187844896734	2.09141676781113	0.824685649304119	3.94695809933643	3.11088749137072	1.72838427012012	4.18762952210944	5.54875579288908	1.52694740233541	high
TCGA-CN-6997	1.17534246575342	0	6.31390215375936	3.76516366278913	0.186216141505336	2.60738498694339	1.1550436189384	3.89482880387381	3.19103446395998	1.73016217695114	4.54972011324316	6.2368399814502	1.79855621004906	high
TCGA-CQ-A4CH	1.01643835616438	0	6.53737035546384	3.64444074329265	0.146729090452598	2.4374714414749	1.65771657566695	4.42277176638484	3.70480533606345	2.49300055666276	4.05211515723422	4.8226065575754	0.705137569043321	low
TCGA-CV-7250	7.94520547945205	1	5.49436305171416	3.27975951174919	0.158063422874679	2.84687780620741	2.04031115840305	3.89620444403601	2.79052067566083	2.9156041545845	4.9131376990512	5.39097147929106	0.860985684757195	low
TCGA-CV-6950	1.25753424657534	1	6.56081787915167	3.68628961168051	0.082240214044124	1.91827370752777	1.33523526935745	3.71148733902296	2.81429233505321	1.40986345843713	4.76087580754305	5.85087841699319	1.96469979971995	high
TCGA-CN-5361	4.60547945205479	0	6.75170550294804	3.49208347579383	0.0260169606649601	2.4989783387467	1.55337676832517	4.30004394426404	2.56946294186268	2.23421666541194	4.43588220114196	5.5836482661465	2.02043608511565	high
TCGA-CV-6939	1.82465753424658	1	5.58977791200898	4.10781505385352	3.36353388306735	3.31054481750763	1.98157971757175	4.23624718815336	3.19364562496218	2.48276750194751	4.50830015071591	5.73467798908156	0.274680212011934	low
TCGA-UF-A7JT	2.72054794520548	1	6.15497467305003	3.67936574936887	0.0463811787139063	3.13829910771168	1.96054483640404	4.50861586691913	3.2366182389388	3.21764986669993	5.01188103037512	4.66494916584933	1.04716840978412	low
TCGA-CN-6020	0.561643835616438	1	7.05715687661964	3.20652352652247	0.0603865836597015	3.14022086901536	1.32557949954392	3.73202524818427	2.95471641568672	1.93740881424008	4.13631448771087	5.35619423347299	0.927703080615651	low
TCGA-CV-A45P	1.75068493150685	0	5.87004381224419	2.91267872729193	0.0624644948157305	2.63134692736191	1.55053636106319	3.85432335259434	2.99301699473643	3.46678073133628	3.9598406077075	5.08282743361967	0.773688992198176	low
TCGA-P3-A6T4	0.16986301369863	1	6.26473082619073	3.67744398887963	0.0714347308521214	3.22900469827175	1.3742193871997	4.17583313009174	2.92282815376349	2.72204721649905	4.27236302726928	5.86470409591459	1.66566402541041	high
TCGA-CV-5443	7.62739726027397	0	5.86576626292899	3.86854821746883	4.03935213114928	2.96139885923472	1.78203361283957	4.23101089156878	3.45664261820695	2.7221612576608	4.62350779354755	5.66161048059275	0.261489740582699	low
TCGA-CV-6948	3.53150684931507	1	6.12377572227564	3.75759906017992	0.117721784401615	2.08274605815319	1.23964245245452	4.09078071955734	3.32438992275374	2.57787104113542	4.86401764701582	5.98751922883391	2.55694094313798	high
TCGA-CV-7248	1.42739726027397	1	6.07748790689539	3.83045289265434	0.932743276191852	2.33472903229864	1.78087960336038	3.59248891934597	3.43027120620563	1.88117993178106	4.68735155306802	5.89508030527677	0.685121387319331	low
TCGA-CR-6467	4.86849315068493	0	5.80224612793169	3.73923914010734	3.38738264553782	2.86009224646399	1.98434753705227	3.90057946504923	4.27343733182622	2.47852088631915	4.5278322466101	5.75954168226163	0.148710565616818	low
TCGA-H7-7774	1.11506849315068	0	6.28288325137286	2.38828672511394	0	2.45493172610334	0.907092624645615	3.35826618596025	2.47243965765426	1.92297686789445	3.71873729380187	4.88775770853562	0.681356711620867	low
TCGA-CV-6941	0.936986301369863	1	5.62960655719183	3.3838440689594	1.76442094840009	2.04049284186361	1.17181751593958	3.57082919029062	3.45790525898074	1.93822000265824	3.93586887060648	5.92500121559447	0.456345622948582	low
TCGA-H7-8501	1.26301369863014	0	5.59689920695776	4.54014061325028	0	2.40936991036286	1.5846139570913	4.62579154306241	2.86037543114294	2.55969056617085	4.78107084751205	5.49877918254799	2.62179031514688	high
TCGA-BA-5555	0.50958904109589	0	5.92961301196296	3.21482965755453	0.533460952090466	2.15061304504669	1.17956277361763	3.66234791127393	3.17867524260199	1.26638739518244	4.4002249245966	6.29389229615558	0.994330337360378	low
TCGA-CV-6937	1.70958904109589	1	5.98092350133763	3.27069803475744	0.334600063139052	2.1057854953928	1.52244816893112	3.75823280849823	2.61993820864986	2.93108149533602	4.79952850180799	6.03454361570233	2.12143337634221	high
TCGA-CV-7432	7.04109589041096	1	5.91051795571066	3.57744262056948	0.236338246619587	2.04927302658037	1.28564068569279	3.97291022217171	3.62689390678435	1.87130681582198	4.65558204883364	5.23451347988414	0.924459089096479	low
TCGA-BA-A4IF	2.45205479452055	0	6.78399059239816	3.40410953382605	0.886511642830068	1.87330555918071	1.8852850104131	4.38633078148477	3.50957764725826	2.74912393227655	4.92405293223828	5.90937682000411	1.47374953162566	high
TCGA-CN-5370	0.70958904109589	1	6.33251539558882	3.50224819321241	0.0259107828730282	3.04693875429737	1.05279585833204	4.26527428308393	2.77297275044411	1.78816033615986	4.00687700607926	5.06810355236084	1.1430924079713	high
TCGA-UF-A71A	0.235616438356164	1	6.11820353751418	4.38591390057281	0.230188933201694	1.90952531953211	1.72484808725444	4.16656210639363	2.76482560020806	3.42453185834399	4.46483459005896	6.8104771080519	4.67793143452138	high
TCGA-CV-A464	4.71780821917808	0	5.73826616320819	3.52564174493294	0.0258040652391775	2.31526097032002	1.59349458686883	4.19025890923449	3.38366231081977	2.11312571086266	4.50565059935913	5.17437649576468	0.835129806654142	low
TCGA-CQ-5323	4.01643835616438	0	5.52183867245763	3.36471864711453	0.287233890813961	2.24684969677004	1.02589430568273	3.86702206593095	4.25593381776808	2.63486673490326	3.63721614838525	5.40266338566452	0.506723952255488	low
TCGA-CN-4742	1.08767123287671	1	7.03108516111062	3.2623693444969	0.00948682372511181	2.42702745214305	0.823782492184805	4.31275951136056	2.46962634072436	1.18029904628252	3.70354133893067	5.43167853847251	1.80112532254	high
TCGA-CV-7434	0.597260273972603	1	5.72483176385625	4.24467401856031	0.00999736069363234	2.55111177917993	1.16404536510527	4.80201891407331	3.38922853898038	1.6731286119329	4.50168513724486	5.27063628886523	1.60342355074735	high
TCGA-CR-5248	4.55616438356164	0	6.3808827563152	2.95327908638804	3.31502344817274	2.84848675247047	1.88335663174729	4.0314291967526	3.74215737341806	2.76215921166226	4.60290581142743	5.20875594293263	0.179672404545579	low
TCGA-CN-6989	1.67397260273973	0	6.29064402851881	3.51492901451085	0.196710596422897	2.25524357583252	1.50541070735145	4.1068197751255	3.44923242086736	1.89601087254822	4.42584408397197	5.74168189731889	1.0681097370545	high
TCGA-D6-A4ZB	1.03013698630137	0	6.13583439760529	3.28029671289512	0.133564257216371	2.88780396111642	1.59328874951821	3.82692580833604	3.40224927088287	3.76773828216876	3.74233052784901	5.56704004325524	0.821693090354258	low
TCGA-HD-7831	0.989041095890411	0	5.78213869583745	3.51379694238412	0.0282376244770975	1.87306110365915	0.980588139964019	4.55524792399167	2.82422623967994	1.52442749508056	3.67000484592613	5.62131999815592	1.55177892887614	high
TCGA-CN-A497	2.07123287671233	0	5.43269211197533	3.45445855834142	0.0939787566839068	2.83484408069443	2.09858262779625	3.86449998783516	3.46776600674626	2.43225272424884	4.51889106602528	5.85188459226029	0.547340315725736	low
TCGA-CN-5356	2.86301369863014	0	5.71080971392827	3.14431546434607	0.00898929124871421	2.32638416587139	1.16000993051408	3.95563934301717	2.98114720910554	2.28820906375238	4.73715056699399	5.89350170655011	1.76244792426944	high
TCGA-CN-6016	1.62739726027397	0	5.82801116574849	2.43612926917591	0	2.23560355386179	1.15257070490917	3.87212990641287	2.62027771657324	1.98337995271434	3.72252673208529	5.2368621378816	0.730061611611724	low
TCGA-CV-7416	2.09041095890411	1	11.5202209489651	3.16929970291817	0.019804830835732	2.13785737837248	1.09380571626071	4.02528987468912	2.79918229403457	1.58506033439805	3.97500152652549	5.45159635165164	5.40047881881252	high
TCGA-CV-5976	4.04931506849315	0	6.42015986407918	3.66228926096217	0	2.7222017341677	1.59885202796571	4.30420377894752	3.66890091443537	2.11727187128015	4.59547397033174	5.6133965491956	1.09528436859275	high
TCGA-CN-5373	4.33972602739726	0	5.93876231637236	2.97024379679524	0.0119843651638038	2.77143782995156	1.0847811537976	3.77188010003425	2.77132099349451	2.68286674227117	3.8784271335586	4.95883724434438	0.863754176128174	low
TCGA-CV-7238	7.47123287671233	0	5.96667263806923	3.24745095936398	0.48076843657368	2.23166778862169	1.23835516058334	4.24226986580345	3.28186103793389	3.02164840208574	4.01553783880082	5.17304950156811	1.01564746107981	low
TCGA-CV-6938	0.394520547945205	1	6.02538192784706	3.46961086126404	0	2.49514074874523	1.11390261001558	4.3083130397241	3.15655244930179	1.87769409614153	5.18176940706537	5.74418806040036	2.30843315940829	high
TCGA-CV-6433	1.75616438356164	0	5.87095812873963	3.72565039651755	4.66956115966465	2.87774635591321	1.42635696717943	4.1696966286437	3.12916410557438	2.58352488400582	3.93030653464865	5.69473519902882	0.212834121254175	low
TCGA-CN-A6UY	0.841095890410959	0	6.10703814044869	3.71762265226504	4.77556668840845	3.41647195773155	2.11154389484051	3.88830757029075	3.3469577404964	3.64889379188786	4.9742168779485	5.5237156042335	0.191873708496603	low
TCGA-CV-A45T	13.3041095890411	1	5.54720231176736	3.09844160463638	0.287835172521378	2.47378629812473	1.86831024924547	3.96342930836187	3.05978270456369	2.77384655748466	4.29498382073698	5.10115826804576	0.558809349302379	low
TCGA-CN-5369	0.00273972602739726	1	5.66449788500993	3.41077056783932	0	3.0024281962944	1.3545873970611	4.12978161859665	2.65155287001222	2.78522644224627	4.38255064792584	5.27293499371493	1.3239783605669	high
TCGA-CN-4734	2.07671232876712	0	5.91079191852384	3.1589163043157	0	2.22444341145896	0.70938080019433	3.8000330341207	2.62204389395879	2.30215398589774	4.35040162341741	4.92933134683125	1.67322565267964	high
TCGA-CV-A45X	0.542465753424658	1	6.77278385924458	3.11523532351889	0.0438693906287262	2.77149628656916	1.6372882803704	3.76069150400165	3.42210758407882	2.36724695418039	4.20897416897297	5.22548504389165	0.654568878405318	low
TCGA-H7-A76A	1.74520547945205	0	6.0970187267701	3.60161965540192	1.7288761478918	3.18232048035747	2.40460785219044	3.94536684672242	3.52912817323585	3.82988014883523	4.00301552719838	4.89610755441046	0.225336818451893	low
TCGA-CR-7365	3.26301369863014	0	6.1852563437352	3.16711867664791	0.0746444169042672	1.98258953836287	0.997370549317382	3.97604944393526	3.11419219481639	0.860450685695401	4.54793939976948	5.56955941798862	1.20527822566582	high
TCGA-CX-7219	2.86301369863014	0	6.68713997017866	3.53813736779212	0.110924978318787	3.38876511880657	1.41511608889557	4.06867300118693	3.50742619148185	1.89221969942958	4.89757146527663	5.91060458771422	1.2505054209263	high
TCGA-D6-6515	1.1041095890411	1	6.48722540398532	3.55383619590263	0	2.56603660035037	1.27965153021707	3.96981740180161	2.62622217539423	2.31206884381878	4.47215483453466	5.55935440884956	2.03154725996417	high
TCGA-CV-7247	1.58082191780822	1	6.34301967291746	3.11616731420504	0.0474565481398156	1.92394921110802	1.06627996785605	3.67738649185341	3.46215784614157	1.15221286785058	4.98624881501634	5.67453004331384	1.26164014688453	high
TCGA-IQ-A61E	3.14246575342466	0	6.33895272009522	2.95238018608487	0.0134651549725355	2.18854713802363	1.39282242985655	4.32035552735423	3.13318927616652	2.21039191921176	4.49126421202487	5.18891618572447	1.19210632904877	high
TCGA-CQ-7065	3.65753424657534	0	5.89656171713497	3.52319435048713	0	1.71574624107206	0.81706082667416	4.06366558117954	3.17831376812575	1.00960560731807	4.22146307354397	4.55145310073758	0.923802768235459	low
TCGA-MT-A51X	0.663013698630137	0	6.99907034347321	3.53938108359267	0.0653649238816732	2.38838275174705	1.51976089197827	4.00653906015005	2.99746477422135	2.88959774204653	4.40168490685901	5.64866850027018	2.02746835670836	high
TCGA-UF-A7JD	2.01369863013699	0	6.18528039066764	3.64192077568306	0.799857680072631	2.69012688588331	1.58171070475335	4.40859040397306	3.2156584249968	2.54208042875325	5.04206006285151	5.9699303285035	1.65993020428195	high
TCGA-D6-8569	2.10958904109589	0	6.22042360165077	3.47271590423365	0.0564359525090545	2.82347859396512	2.05145899718243	3.99813744084033	3.11229131338803	2.81757544289549	4.82940781762384	5.33235140993555	0.947801766099198	low
TCGA-UF-A7JF	4.1013698630137	0	6.16583486055457	2.80560062875868	0.0994071158753978	2.44646895747849	1.94436223987305	3.76465024885932	2.96587614751437	2.94496369177298	4.94659663327311	5.37153344398668	0.948459853955304	low
TCGA-HD-7754	2.14520547945205	0	6.04053952628699	3.62227967792315	0.0777446572460588	2.63956321037772	1.64772738284715	3.96711907863885	3.2291525513882	1.59650408897917	4.21009873614211	5.51183317357171	0.694699166045798	low
TCGA-CR-5247	0.980821917808219	0	6.72790736529919	3.63911381959805	0.613175383290652	1.7769501286537	1.36226674004614	4.10874485279183	2.8266582287228	1.32644717463845	4.44001779859811	5.49208733635305	1.43306442654081	high
TCGA-CN-A498	1.21369863013699	0	6.01738628668508	3.845503098529	0.412814244761036	2.20693356408431	1.88968580340509	3.8237194788706	3.02919316054637	2.59603048710286	3.95574236161832	6.00051282736397	0.961510802076944	low
TCGA-IQ-A6SH	1.29041095890411	0	6.69083081054593	3.46042455073608	0.121883115433762	2.96844012048571	1.37514968877665	3.89265617311161	2.89983228594053	2.48423557400089	4.50666439035099	5.80729632915524	1.67939392334473	high
TCGA-CV-A6K1	1.87671232876712	0	5.97738497411058	3.616070991748	0	2.54446575517256	2.09220049291802	4.47619758146524	3.37954956600085	2.76424149577008	5.16550031866829	5.64059442759721	1.38144942854322	high
TCGA-BA-6868	0.520547945205479	0	5.77823904112954	3.40352236850305	0.271723011136282	1.73132565673666	1.59752928638888	4.50239945851176	1.84763305369504	2.74153750657099	4.79617247724443	5.45968809819588	3.28480328196753	high
TCGA-CN-5374	4.74520547945205	1	5.03843680548637	3.4631282438251	0.390017725004533	2.45957713102662	2.0214253363948	3.78995503227639	3.48887119290814	2.98245735226617	4.02737941761468	5.68063913693559	0.432187038189924	low
TCGA-P3-A5Q6	1.31506849315068	1	6.23071960663804	3.63670150233821	0.0619781769706721	1.22711088018377	1.15329684441574	4.26900070870139	2.7003849768425	1.57059672148241	4.6794707661307	5.37474157859203	2.64951059549193	high
TCGA-CR-7367	3.94520547945205	0	6.19245323511031	2.76729685359711	0.649942348718063	3.44359607606186	1.02461693700512	4.03674956769506	3.32569127453455	2.59106443070954	4.21070206913737	5.09648547830213	0.608428776159922	low
TCGA-CV-6945	1.0027397260274	1	5.86076510090929	2.93548213809828	0.0101078481210883	1.4919916288387	0.878434700766989	4.38232751167662	2.38592745325514	2.90772506752996	3.52478167123851	4.87282063232829	1.84817670266169	high
TCGA-CV-7245	2.18356164383562	0	5.65297179915055	3.25888753008216	0.121392989213891	2.47511040766986	1.15801301490135	3.78635521056633	3.16651962878736	1.23845753192032	3.98376459574389	5.68382557458737	0.670030539437925	low
TCGA-CN-4740	2.22191780821918	0	5.85672668889326	3.0980486686097	0.537276475365934	1.92460026939139	0.859974347667571	4.09844407764575	2.62854829748192	2.07543637655618	3.84947495102689	5.33942402112028	1.28114516636616	high
TCGA-D6-6517	0.8	0	6.69455320637522	3.68185936673975	0.0270112659109283	2.0671162746696	1.50588949202775	4.19402440419886	2.88874556811304	2.00243249930192	4.72697794676973	5.70619459215515	2.27500535177339	high
TCGA-CX-7086	1.56986301369863	0	5.78390301963586	3.53464491780334	0.178373495378285	3.16401277237551	1.63447694701478	3.78703887674739	3.7623245048265	2.04728551095636	5.19785410407614	5.69640820718336	0.740238050134022	low
TCGA-CV-7406	4.78904109589041	1	5.24664275697912	3.86526925542036	0.0311841365714494	1.91512032383825	1.30052337651412	3.27129555454692	3.30914221681087	1.68657225522938	3.78867935705201	6.00807110095277	0.729084249890832	low
TCGA-CV-7101	0.438356164383562	1	5.96968635260335	3.21685174951008	0.12437426134886	2.58681223670412	1.10469772682027	3.80308060693906	2.89631560020129	1.75936613971118	4.37509080617923	5.58760459927242	1.12716358672765	high
TCGA-F7-A50G	1.68767123287671	0	5.45980271006553	2.65939248933145	0.52515106678057	2.46627014781442	1.3676875811776	4.0735015184577	2.97549967830401	3.42916044673027	3.47889721716866	4.79502600562833	0.489866525311843	low
TCGA-QK-A64Z	1.75616438356164	1	6.53362440391486	3.58254574759557	0.0235994162603038	2.57213765039648	1.78763155150936	4.19906795954426	3.21748434103488	2.0438677220302	4.54647070936418	5.45145528701328	1.06228451551874	high
TCGA-CV-7433	1.64657534246575	1	6.35895879215714	2.98914488485588	0.0766899014367789	2.25821936941648	0.921581323734709	3.96869338451163	2.81130461634317	1.93902124816385	3.8664984398181	5.56725891717836	1.35457239790905	high
TCGA-BA-5558	4.48219178082192	0	6.04237233641658	2.95028044709181	0.208408448702297	2.41061732120486	1.03900917658955	4.20480203896622	3.18281657957002	2.49298667560319	3.84695011878058	4.15037819428702	0.598732068902833	low
TCGA-CQ-5324	4.36438356164384	0	5.46012316661053	3.16470602538188	0	2.13716894665997	1.08524599354397	3.74746189584787	2.88335559163921	1.49204796953887	4.73558466284018	5.30568849216491	1.09251057910248	high
TCGA-CV-A463	0.063013698630137	1	6.04838647400764	3.12214630201036	0	2.45225793355413	1.40226340386618	4.03467059886371	3.01160940887693	3.29804879176711	3.80193191602665	4.99697897726	0.94941341195058	low
TCGA-UF-A7JO	1.72876712328767	1	5.64431653690281	3.62089347811818	0.0678448706924483	2.6754987608628	1.37649789580372	3.80732777323902	2.61787446489512	2.94462231467673	5.18145905074505	5.77600710611598	2.50929840176686	high
TCGA-P3-A6SX	3.91780821917808	1	6.05072355688027	3.70976438670715	0	2.14382818416607	1.53257859149403	4.40216506667259	2.93912845945951	2.14465739909871	4.6795556420507	5.9808972021931	2.25642638291986	high
TCGA-F7-A50I	0.252054794520548	0	5.33687277389447	3.78298751354083	0	2.94627766922358	1.84906515725694	4.15653670267716	2.81834627641221	2.32776131322495	3.591079150983	5.64216993202393	0.64271741980929	low
TCGA-CN-5366	0.986301369863014	1	6.48895919317844	3.51404162329847	0.00930173177310545	2.10754585746061	1.00650932692571	4.17033007737332	2.8057927471943	1.56754138582846	4.44911822182526	5.76941012512867	2.36313922956772	high
TCGA-CN-A49B	1.72328767123288	0	6.22108972743917	3.75937422737238	0.0533165629018945	2.62292862335038	1.59714183558071	4.37550762424688	3.26829501219603	2.45485614976404	4.37026765300334	5.61210820307216	1.35146365698216	high
TCGA-BA-A4IH	1.7041095890411	0	5.18332370422809	4.05399615013756	2.37752321172775	3.03119651524966	1.73276332038379	4.47040032697076	3.52520709239194	2.40258730393591	4.62210460862669	6.61188237215344	0.613262405944161	low
TCGA-BB-A6UM	1.07671232876712	0	6.12977231181286	3.84778692423334	0.456914978584387	3.04808721936274	1.81759269544702	4.06525321673426	3.44857036455494	3.43581056403328	4.53826281216681	5.43283814864814	0.969626067910566	low
TCGA-F7-A50J	1.6027397260274	0	6.54218690432249	3.46780761864979	0.0159084919693399	2.00416692644888	1.09457779082609	3.87549610623565	2.9494621583138	3.18340946081636	3.29571042062356	4.80400689581259	1.17772747498397	high
TCGA-CV-7430	1.35616438356164	1	5.68781633147537	3.72091709146627	0.127483164152793	2.3720643947647	1.18630233448205	4.28002978403699	2.44732241992334	1.63422304460703	4.47461948731227	6.03406386956082	2.29267615491405	high
TCGA-C9-A47Z	0.523287671232877	1	5.95589417507022	3.71346483739462	0	1.82093093001019	1.12326195888577	3.82600509067443	3.10669789999002	3.29990199873325	3.85279866735847	4.92583174785037	1.44257654192647	high
TCGA-CV-A460	5.03561643835616	1	6.18461359051082	4.27779048905518	0.0895059155611529	3.59184784998222	2.10979225190105	3.84682945734112	3.57554857801218	2.98195796867643	4.14966795385167	5.65119522261189	0.629883037029448	low
TCGA-D6-A6EM	0.635616438356164	0	5.78760166778929	3.66949524476889	0.0321092540244007	2.05625130943936	1.69954379915635	4.48649502945973	3.02442274030733	2.61340380505054	4.81094899673048	5.20420711648899	1.6110118800402	high
TCGA-BA-5557	0.663013698630137	0	6.14357241719229	2.75087656699525	0	2.48759075243333	0.589389598546197	3.83183689705888	2.64544676749424	2.19360401537239	3.31120269978887	5.70799490873776	1.30808015974679	high
TCGA-P3-A5QE	4.27123287671233	0	5.50047895301632	3.77887637521593	3.80977027626463	3.61470971663985	2.23152840014559	4.19929946410228	3.56430478094819	3.62885234466629	4.40986648725886	5.54464941239773	0.158606223568768	low
TCGA-DQ-7591	1.7041095890411	0	5.84101369731072	2.88146212257108	0.030072034925749	3.20378745440037	1.87857174338962	3.71285868812365	2.63981085778501	2.40288490010591	4.91901531131232	5.86375710531746	0.930312504749609	low
TCGA-CR-7401	2.95068493150685	0	6.41784022262969	3.11706303468547	0.976681575113295	1.93365186829278	0.974785486669226	3.97344635251382	2.90647139269078	1.86846607169596	3.89764981254775	5.7681399007914	1.13537136195872	high
TCGA-HD-7753	1.01369863013699	0	5.99043294145219	3.25019375018425	0.0691078245319924	1.71151664754372	0.894309895868416	4.05442067182823	2.94339191601222	1.63180684537077	3.66297102587042	5.69986224947681	1.34933746639727	high
TCGA-MT-A67A	2.5041095890411	0	5.24672365691439	2.4460658774322	0.495538475134092	1.96169857353847	1.5489855071001	3.50498646565428	2.91658525010887	3.03461717007101	4.89854617644666	4.48911616859816	0.53916038867494	low
TCGA-CV-7235	6.43013698630137	0	4.96709149594942	2.59735926066674	0.0352207528292213	1.79134203692559	1.83693400004202	3.98925010304611	3.88389152508254	2.50495821515152	4.27574306299273	5.22541579821351	0.344788096594833	low
TCGA-F7-8489	1.8027397260274	0	6.35860236136035	3.37522795199537	0.758331627310183	2.84931823961417	1.57198697685788	3.97950035573703	2.90998657451452	2.79232706480598	4.20028645062544	5.50870075379612	0.911961020606322	low
TCGA-CN-4730	2.23835616438356	0	5.53752872890373	3.79848243591881	0.31064709526839	1.21782321926985	1.13631251598178	4.34218002925757	3.07495775221682	0.917907011672857	4.95890773026769	5.46215526473528	1.7793033124448	high
TCGA-CV-6935	0.808219178082192	1	6.55936653935121	3.07693748776262	0.0298660418653106	2.22344337854132	1.19852878656682	3.53329624392256	3.11746606248525	1.71987500050818	4.32397666456903	6.38647971163066	1.47528019450524	high
TCGA-QK-AA3K	0.693150684931507	0	5.60355404303396	3.61652094877244	0.228343748465111	1.83642862251283	1.49997476060293	4.30507823013119	3.15067863137176	2.48552377290372	4.82765081661026	5.84302427095731	1.90773445796867	high
TCGA-CV-5979	3.6027397260274	0	6.07659839919666	3.80389993100256	0.0370869075728311	1.86086201895405	1.37040052894042	4.05935351964229	3.16634830560101	1.81596259409664	4.58845948642854	5.36135850770917	1.46270040193865	high
TCGA-CQ-7068	2.64657534246575	0	5.58649035757972	3.37693325479604	0.0197498589479827	2.91934787315537	1.79061343480007	3.94446132256497	3.45536903693785	2.45210336745887	4.95149241068385	5.51923073922051	0.773415211987872	low
TCGA-T3-A92N	0.26027397260274	1	5.27393839734959	3.13893237144545	0.0477955561445273	2.00995049655976	1.52010710624299	4.70869782716097	3.08290154754359	2.81387308810275	4.28836699675192	5.93064057671375	1.59108643827821	high
TCGA-CR-7368	3.41095890410959	0	6.12479240954677	3.93234394144154	0.460632007437094	2.78684639164069	1.10692371173407	3.93190720408919	3.42838187455003	1.86975899603997	4.27629629078964	5.10406170976996	0.825677955574188	low
TCGA-T2-A6WX	0.572602739726027	1	5.67838986602166	3.72474865425441	0.0148539973011264	2.22437217569377	1.9157250603283	4.05286135254742	3.17223769266222	2.90186002133421	5.20019902832407	5.44447697813811	1.48214734394329	high
TCGA-CN-5359	1.03287671232877	1	6.41595552510225	2.89759295207373	0.0467342337449294	2.80415738052159	1.06480300970792	3.64012250909007	2.80036757166127	1.75438935702486	4.71390767282649	5.52756278156285	1.27750681355439	high
TCGA-CN-6019	1.18356164383562	0	6.35228099535525	3.25408299009725	0.655991289261065	2.4041805524925	1.63089118741342	3.78948534958916	3.36864123264133	1.99040877729831	3.92209568504999	5.68784434101165	0.538297835847773	low
TCGA-UF-A7JH	1.82191780821918	0	6.2276344274079	2.84971591332822	0.0126492627772337	1.83515832063942	1.82072699603927	4.05760108534749	3.49244450563154	2.95453634734902	4.10991911133276	5.64081766528308	0.858138167142788	low
TCGA-QK-A8Z9	0.964383561643836	0	5.86994021920278	3.35594166436587	0.013845355444543	2.45459749366455	2.1037000532889	4.29308652131704	3.04395954377733	2.68370646109428	4.66919153841925	5.2895470994876	0.905808744631888	low
TCGA-CQ-6229	3.23013698630137	0	6.28695336376162	3.31940433395236	0.00925521616472452	2.97238533574189	1.27135467585662	4.16442069407074	3.14584226583412	1.52719412693688	4.26584432544674	5.53054111353203	0.940009642245704	low
TCGA-BA-A6DD	0.473972602739726	1	5.60971704068663	3.74258184484117	0.597228967045105	2.54259358886277	1.42245309563908	4.30285882963677	2.94784156509023	2.56383672647966	4.4001388899101	5.39182463581578	1.17180787115956	high
TCGA-DQ-7588	1.16986301369863	1	5.90853553321856	2.95347974372079	0.0342929827474223	1.1089124166063	1.43937297582399	3.88787731858157	3.00827310184584	1.2827874883999	5.60150576933445	5.63138935276152	1.86561342122072	high
TCGA-BA-4074	1.26575342465753	1	4.10611859208493	5.29703931479374	0.0840283474566876	2.05859709206149	0.800956358171081	4.85406689671786	1.70714885834615	1.44297933545595	4.53154591308726	6.60052495616113	8.38675864564433	high
TCGA-DQ-5630	2.82191780821918	0	5.77532942838944	4.13627798435411	0.012244645581308	2.94008620482973	1.45090839986314	4.3064266350065	2.66279350436191	1.76450991898451	3.94118548182094	5.32011453535581	1.09187919263416	high
TCGA-CN-4733	4.34520547945205	0	5.77726830542199	3.70247902659228	0.14171313875892	2.63011834302448	1.29838849571766	4.24651481811126	3.01811776398805	1.91745690805761	4.35098593080348	5.54726491327575	1.23863119379901	high
TCGA-CN-6996	1.45205479452055	1	6.49755626615005	3.33521959651706	0.00994465898067133	2.59452036502836	1.31303415671361	4.27177311397304	3.28385127130409	2.28400636426572	4.5429443065882	5.49467123255928	1.47387140586984	high
TCGA-CV-7440	1.84931506849315	1	5.74842300227847	3.63465962330648	0.404812532371539	1.81200129982745	0.762157232866979	4.15997378411748	2.69180360076784	1.04195416783455	4.5919944259324	6.16468629111426	2.55658736540368	high
TCGA-CN-A6V3	0.816438356164384	0	5.64805294730157	3.60065308113303	0.0741238902700017	3.01119859621857	1.38534964195302	4.02360185732908	3.42990488967918	2.59278548151191	4.55166283704573	5.3872878999522	0.934122975281206	low
TCGA-CV-5434	9.07945205479452	1	5.55360240297283	3.11126385016838	0.0349166078289236	2.4910941097242	1.43541128888564	3.73702782660519	3.32618216706156	2.3017637217217	3.9125682180988	5.91703609937595	0.689857687034195	low
TCGA-BA-A6DA	0.961643835616438	0	5.23826924332588	3.18487562250593	0	2.46899003866167	1.21032955095934	4.16876909552177	2.59530120115416	3.58367177176736	3.74783591189851	4.93235019464534	1.18247852955625	high
TCGA-IQ-A61G	0.986301369863014	0	6.0426634883599	3.66299499147723	0.145172586106381	2.25866147884338	1.51544274734188	3.94640180677907	2.89874287675556	2.34882413389132	4.72293705805381	5.27057844160563	1.40678992737462	high
TCGA-CN-A49C	1.24931506849315	0	5.16175145765514	3.82487354566141	0.175646072340605	2.18659172828551	1.94806197616774	3.89527540738822	3.58744845012284	3.3722629354055	4.18164232190202	5.17075551271118	0.600871861404843	low
TCGA-HD-8634	1.05479452054795	1	5.76970266789137	2.94356504088967	0.92922511946064	2.5413499955658	1.54263528382643	4.0404745910875	3.26276156627301	3.63947702511946	3.93712014514591	5.2211161570987	0.597914474972434	low
TCGA-CQ-6227	0.353424657534247	1	6.380506831772	3.80317219639423	0	1.95539142585321	0.909323218794026	4.55943215326438	3.3298862811501	0.982945690478548	4.42586306883379	5.46409639467929	1.86737424233774	high
TCGA-QK-A8Z7	0.542465753424658	0	6.53246829037034	3.81026696418321	3.05344851779362	1.61268479409555	2.3102182314437	4.10584546608529	4.6208634799587	1.96501285701361	4.81994894894232	6.05438025081113	0.237933203864269	low
TCGA-CR-7373	2.43561643835616	0	6.06359624450795	3.39343143884371	0	2.20244355480082	0.893302952536982	4.33442110394128	2.9763756981069	1.38693743397331	4.23270925603651	4.88467699674752	1.22653533574178	high
TCGA-CR-7383	1.42739726027397	1	5.91462424255695	3.66198059941429	0.375152051601514	2.65116678214909	1.56219087090436	4.35488833347268	3.33442222944359	1.94909262980332	5.43514176795713	6.03133011979248	1.76001916924812	high
TCGA-D6-6823	1.92054794520548	0	6.30036977706666	3.45087189104008	0.943698480906365	1.68478020921029	1.71426985165152	4.24288666933924	3.70432029620145	1.86009312857287	5.39240936648272	5.50582810765758	1.04917876898575	high
TCGA-BB-4227	0.367123287671233	0	4.9927844976352	3.90491760965557	0.0145879579449608	1.66191500554686	0.814329442910924	4.22489246613833	3.20964878531907	2.20543465334622	3.35610528734982	6.10862697605065	1.60977416371159	high
TCGA-CR-6482	0.945205479452055	0	6.34853183002971	3.34739884684122	2.41905907336185	2.72881517510437	1.5108685794217	3.91390804102549	3.11971624946165	1.57727953083487	5.18786084508601	6.36978951925469	0.751022958977247	low
TCGA-CR-6472	2.87671232876712	0	5.19811542071666	3.58655645774246	0.506113409638733	1.88198866608679	0.733351492786544	3.99587358359638	3.28980153113032	1.5511218045168	3.53770841329616	5.33418026588963	0.721544133200728	low
TCGA-CV-A6JE	2.94520547945205	0	5.71136363266985	3.29683016289794	0.127113470638862	1.58562707959219	1.83356008413573	4.55976312151637	3.2793904571767	2.46215847804277	4.26173192735591	5.37196710069523	0.99184380598612	low
TCGA-CR-7390	4.13150684931507	0	5.86584877482922	3.33744163758444	0.0428891619406804	2.00896710165901	0.987016732575636	4.06770805708824	3.27130265147507	1.59934604753263	4.76731995196792	5.27382308852888	1.3800657267154	high
TCGA-T2-A6X2	2.7041095890411	0	6.05206180560657	3.11900400496512	0	2.54208980587425	1.59114851091687	4.07995205364185	3.36369565849395	3.19096218352852	4.78554688796922	5.13952331288776	1.12392901337521	high
TCGA-CV-6936	0.454794520547945	1	6.19782161389028	3.25192410847292	0.09073747615839	2.75832550537712	1.83661285714797	4.60342348258556	3.46718360362749	2.58100841958547	4.86424242531166	5.55310845402236	1.13405628812501	high
TCGA-CV-A45O	2.33150684931507	0	5.46880800023354	2.04893703859187	0	2.71582208708672	1.27205242104609	3.33540025292079	2.45383622470152	3.53296776518864	2.78729933630813	4.37162214584346	0.288341195217668	low
TCGA-CN-A63T	0.616438356164384	0	5.41380780461688	3.58658836529656	0.305590141861046	2.8470558315912	2.06713737542699	4.53226625048533	2.80025618622816	2.82288314893714	4.61840220874372	5.48240852005701	0.986759014206715	low
TCGA-CV-7183	10.9068493150685	0	5.99970884273143	2.42351237187683	0	2.09813313999216	0.759606709873724	3.77394206788445	2.54544203205807	1.74229629962478	4.06509120325302	5.10396420841413	1.08299007969699	high
TCGA-CV-7236	0.394520547945205	1	6.31637395837472	3.46395435642321	0.0504057148866397	2.51470390142998	1.08495563777136	4.14780422052649	3.04419817110471	1.51029515872282	4.5789289808692	5.42832105338692	1.46555524045566	high
TCGA-MT-A67F	1.05205479452055	0	5.58177742932859	3.33441177945606	0.0141251281837812	3.21152502130644	1.4405712656033	4.14194875182376	2.99450907875667	3.33801184586642	4.10557007273401	5.2289340780322	0.957957609111822	low
TCGA-CR-6474	1.54520547945205	1	7.09625509892878	3.1164339398413	0.113009773919852	1.94712434041754	0.902067830363168	4.04567655769332	2.96234843408021	1.16805266992361	4.56041754232073	6.17700868533516	2.59103505308435	high
TCGA-CR-6484	0.96986301369863	0	5.76154375411097	3.5183811800999	0.37299588859637	3.21397959616383	1.2199266790711	3.87377196187479	2.74977570320653	2.76892215016748	4.00212906100805	5.28848191448207	0.929708944499175	low
TCGA-MT-A67D	0.153424657534247	0	6.47095674288639	3.82184166310247	1.60774305894174	3.07253194628836	1.83188360049229	4.65188702388978	3.19965828733269	2.70095887017445	4.87699508675785	5.59620124279932	0.995670769661423	low
TCGA-CN-4722	2.18904109589041	0	5.85755895916321	2.59998058256193	0.111956091627069	1.93640158185473	0.911427877068717	3.61669531188842	2.58904837350138	2.14380346955028	4.25052280917168	5.06632892990737	1.10675011267699	high
TCGA-BA-5559	4.78630136986301	0	5.66342992029348	3.25516469378933	3.40204550469235	3.31507490245909	1.6280917910925	3.78991710280432	3.90747731297333	2.3813968252221	4.33336943470717	5.37496498880961	0.118542737206239	low
TCGA-IQ-A61J	2.7972602739726	0	6.1754114124295	3.26584888297859	0.672028083811099	2.48882713451586	1.7248477973583	3.53049746507029	3.09247889062447	3.09486056047532	3.95951462232498	5.14430814525172	0.54188753117007	low
TCGA-CR-7370	0.287671232876712	0	6.00303380659613	3.74041365067192	0.0298578541332852	2.31553346368488	1.40846816032187	3.66959581110596	3.44714453478393	1.5831074485806	4.81374837965497	5.47215436686675	0.977333575077028	low
TCGA-CR-7380	1.66027397260274	1	6.65270143625922	3.30788760899245	0	1.66034122960978	0.718395800288027	4.00335904228942	3.04571534376938	1.57025183060107	4.33365146613017	5.18021007661753	1.96344029923235	high
TCGA-CV-5432	10.7671232876712	0	6.04248459570104	3.61372077148871	0.0377881998137943	1.80730459256537	1.58997381873145	4.0544473756588	3.69695968886501	1.68857518758476	4.80135479835118	5.53540187318068	1.02791316772127	low
TCGA-CN-6017	1.72328767123288	0	5.58338067685257	2.99500953259567	0.0492261898348925	2.86769109286328	1.32365454727099	4.02180605875805	3.28504354803804	1.84190433508507	4.34444470509653	5.16960503749021	0.576654424235967	low
TCGA-CV-A45Z	4.01643835616438	1	5.4832774258271	4.108246715398	0.353412250750185	3.14171930478653	1.59826554036005	4.75815232605436	3.77748178246169	2.3920655740859	4.49595775885247	5.94291254298194	1.04788163035619	high
TCGA-BA-6869	0.745205479452055	0	5.27621080418897	3.53421159115675	0.984764574936114	2.99039997896434	2.18183901922605	3.08588855359202	3.18180516866579	2.92359188522037	4.53377972800188	5.68758268158227	0.325325540686112	low
TCGA-CR-7393	2.72054794520548	0	5.97682346986419	2.95404585743573	0.96532514206091	2.53900111493886	1.03555121856136	3.66325086197962	3.04545093680282	1.63563989909437	3.94102710106663	5.47155743119595	0.533956488254816	low
TCGA-IQ-A61I	0.00547945205479452	1	5.72905266178904	2.86763087451924	3.42726648061929	3.93125992370128	2.0789745725487	3.97388764087541	3.4523504533485	3.44864400345466	4.42467787893471	5.51561537636346	0.131168536610832	low
TCGA-DQ-5624	4.87123287671233	0	6.31748994427289	2.81274850921978	0.0341499647880723	2.55170417249774	1.00824148973572	3.88378761288145	2.98584622303804	1.85879599243408	4.1004797589728	5.79951701996025	1.18049818723778	high
TCGA-CN-6995	0.306849315068493	1	6.19563745325417	3.67917750133299	0.0230053537350916	2.359842450052	0.930918972379357	4.01190346068768	2.67178135371956	1.90705433873557	4.32307916139764	5.14807346697592	1.81872343376213	high
TCGA-RS-A6TO	1.06027397260274	1	7.48592495850611	3.79726104311532	0.0381982262353406	2.6632161823655	1.28337205832274	4.31556139936189	2.51293191160819	2.41472482096873	4.78318453962583	5.31749408105963	3.67957608859209	high
TCGA-CV-5977	5.04109589041096	0	5.65466113684509	3.6602927526466	0	1.83188824073088	1.32195759114958	4.45075843806565	3.5919425122431	2.30871166412363	4.70231400663167	5.23619478746078	1.42643699477723	high
TCGA-CR-6492	1.31232876712329	0	5.95058496718655	3.47862807703413	0.0198959922309906	2.68597414703837	1.20733242718141	4.36643112848988	3.1271324588159	2.67349981542459	4.04968991005689	5.15410304018426	1.20722643850251	high
TCGA-CV-7180	0.895890410958904	1	6.51225382079573	3.23562714282255	0.49493226491929	1.62088071427879	1.00993934282456	3.96919657854608	3.25022544149997	1.664123829498	4.70002283799959	5.03113653893893	1.28666238016891	high
TCGA-CV-7252	0.413698630136986	1	6.50314352641432	3.5120545423653	0.022559396836755	1.95016266159077	0.947536118386027	4.34180619207435	3.2471627873665	2.3765888800591	4.30958000024914	5.39224156342572	2.24000665091271	high
TCGA-CV-6952	0.506849315068493	1	6.30371211281154	3.39260920105692	0	2.551349216906	1.07184621008411	4.25515959700499	2.43065309842935	2.12378105981646	4.58950379086534	5.24887459971142	2.29518634775588	high
TCGA-CX-7085	0.879452054794521	0	5.72483488703112	2.79473597862554	0.0121662068973749	3.302747254371	1.24404307977302	3.99560471932032	2.80215153344641	2.41297954145865	3.40266777137782	4.93259678518762	0.464367489721546	low
TCGA-CV-5444	6.67671232876712	0	5.98053755803114	3.01949970607681	0	2.29450361977414	1.34984406710059	4.13852954266506	3.34234471948962	2.03829178176636	3.8539291360849	5.28999307875679	0.686112418412913	low
TCGA-QK-A6IG	0.608219178082192	1	5.70146549109505	3.8792301081234	0.0170949670054372	1.54897190828701	1.61201703686119	4.88736100899577	3.5117756273101	1.66298460777303	5.13635597538584	5.76322052346304	2.12854473312001	high
TCGA-P3-A6T3	1.58082191780822	1	6.92251484838356	3.65276391194647	0	1.92349716630586	1.42711764272229	4.19918024398193	3.10862060935897	2.49914783005017	4.50211453360923	5.46297975568887	2.25535484717264	high
TCGA-BA-6873	0.334246575342466	0	5.93788490026781	3.6524275489806	0.155196992046001	1.91490575918316	1.41172728538694	4.34079853504191	3.26067191863938	1.85879425050245	4.60466383181788	5.22538631984523	1.25591461936009	high
TCGA-D6-A4Z9	1.47671232876712	0	5.36261825257483	3.87666816747841	0.0661718450034072	2.71859982495786	1.5933253130702	4.26654429906362	3.27402847635781	3.15265023196392	4.07174365261643	5.0340774805145	0.858313776082732	low
TCGA-HD-8224	1.22191780821918	1	5.93390061779369	3.52848969331436	0.0562525087020771	3.3184818519126	1.21188663744947	4.10163530932755	3.61243864953995	1.78641740154578	3.29829298915707	5.45591379732444	0.44120362276971	low
TCGA-BB-4228	1.52876712328767	0	5.6876224559677	3.97439896885464	4.06359641845275	2.4866383321592	1.7884827609296	4.05152328031311	3.26975794209744	1.77819989216379	4.87963803642798	5.88693650615963	0.27705485281901	low
TCGA-CQ-5330	3.81643835616438	0	5.70328222046072	3.40505342388199	0.016480651666874	2.62889258325914	1.47475990022527	4.48804513336524	3.24494184627948	1.89469101285205	4.70859720963139	5.50508075190654	1.13876725279716	high
TCGA-CQ-A4CD	2.73424657534247	0	5.47024274396145	3.62232049535412	0	3.40825770033286	1.86393987495383	4.26532707764675	4.00246389974024	2.64058472242059	4.64531409968844	5.61500617687622	0.564685942159526	low
TCGA-HD-A6I0	0.575342465753425	0	5.53519039885762	3.2129472655158	0	2.21115051357365	2.2860223171422	4.12631820257177	2.97687664487783	2.98517116833266	5.43938287409637	4.20272563414133	0.702054191953568	low
TCGA-CN-6022	0.553424657534247	0	5.980308026159	3.59658673132959	0.021894040795207	2.49261647328169	1.23619359282215	4.03604042525909	3.04029840029156	2.1529379738954	4.97273759327324	5.37888125961719	1.73642291681181	high
TCGA-CQ-6228	1.24931506849315	1	6.98916061601628	3.91481452730118	1.06337499577208	2.44411063297402	1.34295362245264	4.91747237896699	3.46946629269688	2.41537632881533	5.13044913300178	6.68975995950362	3.90715259812607	high
TCGA-CV-7422	2.84109589041096	1	5.62774468325548	3.83457280815842	0.00952603175402067	2.84557803383521	1.08462018374179	4.02899363571431	3.4485822622591	1.76053804778163	4.53274440081154	6.28939221384025	1.51410330241627	high
TCGA-QK-A8Z8	0.468493150684932	1	5.3451423716413	3.83863485756028	1.26166299224166	2.9981644412317	2.07399117383607	4.18295556425052	2.5075639706262	2.57720579882029	4.92315054991926	5.84974033515543	0.906782626149789	low
TCGA-CV-A45Q	14.1150684931507	1	5.41104477280582	2.27193774743946	0.0153707050280994	2.03233815585343	1.57698787206343	3.87897853493545	3.47105645762558	3.0299846662204	4.42395140525718	4.10297504494767	0.362180514164122	low
TCGA-CV-7263	1.53424657534247	1	5.64491793278585	3.16671249137304	0.892360432789328	2.52226530023767	1.32641112352435	3.76509546670857	4.02562990465861	2.21208110652578	4.12990026596193	5.55725895798687	0.375976009966771	low
TCGA-CQ-6221	2.73972602739726	0	6.05476970513906	3.71038319569203	0.0535214617779318	1.81683697279225	1.48573571126988	4.39017034986958	2.93111743528464	1.35948243711037	4.19535666549031	6.0919515687552	1.65757011902451	high
TCGA-P3-A5Q5	2.49315068493151	0	5.64061561570513	3.53847007888533	0.31823332758209	2.29734415848014	2.50732638460092	3.82860103430764	3.43523226970875	2.67861556889134	4.47934443864954	5.506708914162	0.434129915215947	low
TCGA-CV-A45R	15.013698630137	0	6.53204292914039	3.381358954793	0.603928335437082	2.31460813759857	1.40811256022665	3.84366477951629	3.24415817415914	2.39273552585651	3.56721303779762	5.00780675895207	0.564693513044397	low
TCGA-CN-6011	2.55616438356164	0	5.94467347589092	3.3065203097106	0.0168041840277683	2.07398212585789	1.47593421975717	4.35612409578964	3.77479684326964	2.31433114653872	3.58142595585394	5.48366200737057	0.660960531117842	low
TCGA-CV-A6JU	0.301369863013699	0	7.71271618743699	3.39531876067508	0.899835247608221	2.7192730634853	2.41390542166771	4.30476067636843	3.77741882275429	2.70981286608229	4.70433152882926	5.5420619850151	0.668654171601349	low
TCGA-CR-7369	2.98630136986301	1	6.4620819701394	4.02740351395636	0.613694808076787	2.23653281498192	1.15093780368435	3.78061124403975	3.42833034515934	1.537444556057	4.16819245641296	5.5042783806527	0.961820594108903	low
TCGA-CV-7411	7.44383561643836	1	6.03567170843414	2.4137874299372	0.0384952855222048	2.20303022984064	0.952430942089402	3.50209689422485	2.49926187056794	2.23698776257673	3.41094829614606	4.80963583137954	0.629519692997632	low
TCGA-P3-A6T0	1.58356164383562	0	6.77753076294916	3.45124073548719	0.00974856883253776	2.57616392454994	1.7115631458376	3.39096983148255	3.00592339288351	2.16696168422208	4.69604910860304	4.61099172567639	0.721592159560197	low
TCGA-QK-A6IJ	1.06027397260274	0	5.75738911350391	2.68952933965354	0.225240031777506	1.87994989554583	2.02598049079733	3.90755580024379	2.83812672333848	3.32469661635104	4.49962443372387	4.40903386282039	0.579094615063526	low
TCGA-CV-7424	1.24109589041096	1	6.40918098993137	3.47385257627416	0.551171643263479	2.51979079822479	1.62812657802856	3.74472285390198	3.36101753121736	2.6698392509642	4.93979038560125	5.98273667504612	1.31123605571427	high
TCGA-BA-6870	1.23561643835616	1	6.60432992904991	3.18570664046109	0.106128497753443	2.41896864972417	2.06676635176659	4.27154879683764	2.87920194567083	2.44990406684203	4.43797326578091	5.24604303734636	0.932817964156367	low
TCGA-CV-5978	0.589041095890411	1	5.99437798118799	3.76323010598528	0.0734458302442031	2.53194293576673	1.21110322941903	4.38182942083466	2.73370243605269	1.30553583760617	4.38113912979354	6.35239021423107	2.18610937821936	high
TCGA-CN-6024	0.613698630136986	0	5.36942107060927	3.16457075461079	0.0126665016709421	1.95003233376348	0.759391858062022	4.15871577105702	3.70334623329209	1.8681720250992	3.11351130404399	5.98776771358072	0.775337724125079	low
TCGA-CQ-7069	3.49041095890411	0	6.6455699087738	3.46625410015348	0	2.78471132531031	1.3985678455893	4.01781504288751	2.69607705581518	1.93548505042145	3.67549635596459	5.41645801818694	1.01833120305923	low
TCGA-CV-7418	2.16164383561644	1	5.76185498439099	3.69393013861932	0.37496517792073	1.79994137805885	1.18336518107688	3.75171134084229	3.21664296397932	2.43564742288621	4.27125868549675	5.94363721067198	1.52210072671824	high
TCGA-CN-6018	1.58904109589041	1	5.68232522509999	3.49851434664743	0.0621723237935073	1.70711346568058	1.11855829165112	3.88148773371265	2.93171321586464	1.6455292041694	4.58364290925402	5.24268675342611	1.37287529619006	high
TCGA-CV-5971	1.92054794520548	0	5.43138515131406	3.05068598816298	0.0286271278821171	2.51369213811547	1.20564248736581	4.09023985777444	3.46380655062134	1.84999876158215	4.1590885987545	5.43357721852225	0.657463766831821	low
TCGA-CN-5358	0.715068493150685	1	6.66355162891777	3.09808426726093	0	2.90683510813434	1.41373310222076	4.18565177014574	3.17021902101563	1.9240214621271	4.19289547658907	5.02727591746262	0.779270816839885	low
TCGA-CQ-5333	0.934246575342466	1	6.33107876257554	3.2767629640461	0	1.99083127689911	1.99514284821471	3.87668719585893	3.26931839845865	2.21947505349732	5.31710714982046	5.27019154361183	1.09347642670391	high
TCGA-CV-5442	6.37534246575343	0	4.99982023524288	3.23945253661779	0.014029270331037	1.77490421695626	1.47190378796752	3.55998257613233	3.78999367390462	2.97031856088977	3.92995699988134	5.62758449382615	0.590160930619936	low
TCGA-CV-6954	5.48493150684931	1	6.54558700271981	2.9240206327127	1.96841236960154	2.15888597204848	1.06507511024514	4.41593041505122	3.5384191969598	2.17973908435981	4.57351920673013	5.7818665800337	0.894893028173632	low
TCGA-CV-7254	3.9972602739726	1	6.09673258827371	3.64390313900483	0.461650872498522	2.37637980406446	1.31277014202545	3.89049920667971	2.79158191721039	2.02645865591406	4.33489078760598	6.27420015209107	1.70580483693635	high
TCGA-QK-A6II	0.778082191780822	1	5.61602731647378	2.88600410544551	0	2.40736813033134	0.954803174907563	3.5984859068354	2.79942955415802	3.49516547377817	3.86445331684341	4.98487808494554	1.09573976827497	high
TCGA-UF-A7JK	1.16164383561644	1	6.41729336125424	3.26419069850108	0.0607552747738886	1.93072860001899	1.60382165570132	4.1550557663588	2.72078019241331	2.64941767056513	4.48769168048896	5.21815714165617	1.63290612176857	high
TCGA-CN-5365	0.961643835616438	1	5.85835514824684	3.36492180443083	0.0207156637844971	2.45968002446032	1.42110383738452	4.04971794857178	1.88051803045227	2.41681866716423	4.02364552976772	5.19654331468664	1.57431677428697	high
TCGA-HD-8314	1.83561643835616	0	6.45482636990116	3.2844438422406	1.34294467222612	2.69657559085921	1.81164236873959	3.96508294406838	3.37779540544021	2.1775053049168	3.34338191735432	5.474792197675	0.279918532848301	low
TCGA-CV-6960	2.36164383561644	1	6.47258106581882	3.82893335871744	0.582960554754647	2.3764479950875	1.87131156385414	4.48455495031106	3.63470580848725	1.68920883458453	5.02189554280468	5.618730936872	1.01590850366034	low
TCGA-CV-A6JY	1.76986301369863	0	6.17355718718731	2.69889500702868	0.644872770943998	2.19003571198558	1.52088390726668	3.70407112791782	3.19842746426596	2.98420852883734	3.91650027491061	5.01940012627717	0.5132668351276	low
